# Supplementary material for: Bis(di-2-pyridylmethane­diol-κ3 N,O,N′)nickel(II) dinitrate
Source: Acta Crystallogr Sect E Struct Rep Online. 2009 May 23;65(Pt 6):m678–9. doi: 10.1107/S1600536809018728 (PMC2969811; doi:10.1107/S1600536809018728)
Supplement: Supplementary file 1 [file e-65-0m678-sup1.cif]

##############################################################################
###                                                                        ###
###        Electronic paper (Acta Crystallographica Section E)             ###
###                                                                        ###
##############################################################################
#                                                                            #
# This CIF contains the data in a paper accepted for publication in Acta     #
# Crystallographica Section E. It conforms to the requirements of Notes      #
# for Authors for Section E, and has been peer reviewed under the auspices   #
# of the IUCr Commission on Journals.                                        #
#                                                                            #
# Full details of the Crystallographic Information File format               #
# are given in the paper "The Crystallographic Information File (CIF):       #
# a New Standard Archive File for Crystallography" by S. R. Hall, F. H.      #
# Allen and I. D. Brown [Acta Cryst. (1991), A47, 655-685].                  #
#                                                                            #
# The current version of the core CIF dictionary is obtainable from          #
# ftp://ftp.iucr.org/pub/cif_core.dic. The current version number is 2.4.    #
#                                                                            #
# Software is freely available for graphical display of the structure(s) in  #
# this CIF.  For information consult the CIF home page http://www.iucr.org/  #
# cif/home.html                                                              #
#                                                                            #
# This file may be used for bona fide research purposes within the           #
# scientific community so long as proper attribution is given to the journal # 
# article from which it was obtained.                                        #
#                                                                            #
##############################################################################
                                             
data_I
_audit_creation_method     SHELXTL
_chemical_name_systematic
;
Bis(di-2-pyridylmethanediol-\k^3^<i>N</i>,<i>O</i>,<i>N</i>')nickel(II)
dinitrate
;
_chemical_name_common     ?
_chemical_formula_moiety     'C22 H20 N4 Ni O4 2+ , 2N O3 -'
_chemical_formula_sum     'C22 H20 N6 Ni O10'
_chemical_formula_iupac     '[Ni (C11 H10 N2 O2)2] (N O3)2'
_chemical_formula_weight     587.15
_chemical_melting_point     ?
_symmetry_cell_setting     monoclinic
_symmetry_space_group_name_H-M     'P 21/n'
_symmetry_space_group_name_Hall     '-P 2yn'
loop_
    _symmetry_equiv_pos_as_xyz
    'x, y, z'
    '-x+1/2, y+1/2, -z+1/2'
    '-x, -y, -z'
    'x-1/2, -y-1/2, z-1/2'
_cell_length_a     8.4077(9)
_cell_length_b     15.5098(16)
_cell_length_c     9.5556(10)
_cell_angle_alpha     90.00
_cell_angle_beta     94.644(2)
_cell_angle_gamma     90.00
_cell_volume     1242.0(2)
_cell_formula_units_Z     2
_cell_measurement_reflns_used     2352
_cell_measurement_theta_min     2.51
_cell_measurement_theta_max     25.58
_cell_measurement_temperature     293(2)
_exptl_crystal_description     plate
_exptl_crystal_colour     'pale brown'
_exptl_crystal_size_max     0.20
_exptl_crystal_size_mid     0.10
_exptl_crystal_size_min     0.03
_exptl_crystal_density_diffrn     1.570
_exptl_crystal_density_meas     ?
_exptl_crystal_density_method     'not measured'
_exptl_crystal_F_000     604
_exptl_absorpt_coefficient_mu     0.850
_exptl_absorpt_correction_type     none
_exptl_absorpt_process_details     ?
_exptl_absorpt_correction_T_min     ?
_exptl_absorpt_correction_T_max     ?
_exptl_special_details
;
;
_diffrn_ambient_temperature     293(2)
_diffrn_radiation_type     MoK\a
_diffrn_radiation_wavelength     0.71073
_diffrn_radiation_source     'fine-focus sealed tube'
_diffrn_radiation_monochromator     graphite
_diffrn_measurement_device_type     'Bruker SMART CCD'
_diffrn_measurement_method     '\f and \w'
_diffrn_detector_area_resol_mean     ?
_diffrn_reflns_number     7646
_diffrn_reflns_av_R_equivalents     0.0572
_diffrn_reflns_av_sigmaI/netI     0.0629
_diffrn_reflns_theta_min     2.51
_diffrn_reflns_theta_max     26.0
_diffrn_reflns_theta_full     26.00
_diffrn_measured_fraction_theta_max     0.999
_diffrn_measured_fraction_theta_full     0.999
_diffrn_reflns_limit_h_min     -11
_diffrn_reflns_limit_h_max     11
_diffrn_reflns_limit_k_min     -20
_diffrn_reflns_limit_k_max     12
_diffrn_reflns_limit_l_min     -12
_diffrn_reflns_limit_l_max     12
_diffrn_standards_number     ?
_diffrn_standards_interval_count     ?
_diffrn_standards_interval_time     ?
_diffrn_standards_decay_%     ?
_refine_special_details
;
Refinement of <i>F</i>^2^ against ALL reflections. The weighted <i>R</i>-factor
<i>wR</i> and goodness of fit <i>S</i> are based on <i>F</i>^2^, conventional
<i>R</i>-factors <i>R</i> are based on <i>F</i>, with <i>F</i> set to zero for
negative <i>F</i>^2^. The threshold expression of <i>F</i>^2^ >
\s(<i>F</i>^2^) is used only for calculating <i>R</i>-factors(gt) <i>etc</i>.
and is not relevant to the choice of reflections for refinement.
<i>R</i>-factors based on <i>F</i>^2^ are statistically about twice as large
as those based on <i>F</i>, and <i>R</i>- factors based on ALL data will be
even larger.
;
_reflns_number_total     2442
_reflns_number_gt     1826
_reflns_threshold_expression     I>2\s(I)
_refine_ls_structure_factor_coef     Fsqd
_refine_ls_matrix_type     full
_refine_ls_R_factor_all     0.0605
_refine_ls_R_factor_gt     0.0464
_refine_ls_wR_factor_gt     0.1309
_refine_ls_wR_factor_ref     0.1351
_refine_ls_goodness_of_fit_ref     1.064
_refine_ls_restrained_S_all     1.064
_refine_ls_number_reflns     2442
_refine_ls_number_parameters     179
_refine_ls_number_restraints     0
_refine_ls_hydrogen_treatment     constr
_refine_ls_weighting_scheme     calc
_refine_ls_weighting_details
       'calc w = 1/[\s^2^(Fo^2^)+(0.0755P)^2^+0.0426P] where P=(Fo^2^+2Fc^2^)/3'
_atom_sites_solution_hydrogens     geom
_atom_sites_solution_primary     direct
_atom_sites_solution_secondary     difmap
_refine_ls_shift/su_max     0.000
_refine_ls_shift/su_mean     0.000
_refine_diff_density_max     0.491
_refine_diff_density_min     -0.588
_refine_ls_extinction_method     none
_refine_ls_extinction_coef     ?
loop_
    _atom_type_symbol
    _atom_type_description
    _atom_type_scat_dispersion_real
    _atom_type_scat_dispersion_imag
    _atom_type_scat_source
    'C' 'C' 0.0033 0.0016
                         'International Tables Vol C Tables 4.2.6.8 and 6.1.1.4'
    'H' 'H' 0.0000 0.0000
                         'International Tables Vol C Tables 4.2.6.8 and 6.1.1.4'
    'N' 'N' 0.0061 0.0033
                         'International Tables Vol C Tables 4.2.6.8 and 6.1.1.4'
    'Ni' 'Ni' 0.3393 1.1124
                         'International Tables Vol C Tables 4.2.6.8 and 6.1.1.4'
    'O' 'O' 0.0106 0.0060
                         'International Tables Vol C Tables 4.2.6.8 and 6.1.1.4'
_computing_data_collection     'SMART (Bruker, 1997)'
_computing_cell_refinement     'SAINT (Bruker, 1997)'
_computing_data_reduction     'SAINT (Bruker, 1997)'
_computing_structure_solution     'SHELXS97 (Sheldrick, 2008)'
_computing_structure_refinement     'SHELXL97 (Sheldrick, 2008)'
_computing_molecular_graphics     'SHELXTL (Sheldrick, 2008)'
_computing_publication_material     'SHELXTL (Sheldrick, 2008)'
loop_
    _atom_site_type_symbol
    _atom_site_label
    _atom_site_fract_x
    _atom_site_fract_y
    _atom_site_fract_z
    _atom_site_U_iso_or_equiv
    _atom_site_adp_type
    _atom_site_calc_flag
    _atom_site_refinement_flags
    _atom_site_occupancy
    _atom_site_disorder_assembly
    _atom_site_disorder_group
    Ni Ni1 0.5000 0.5000 0.5000 0.0334(2) Uani d S 1 . .
    N N1 0.3937(3) 0.52480(18) 0.2948(3) 0.0389(6) Uani d . 1 . .
    N N2 0.2830(3) 0.54084(17) 0.5703(3) 0.0347(6) Uani d . 1 . .
    O O1 0.5183(3) 0.63487(17) 0.4873(2) 0.0574(7) Uani d . 1 . .
    H H1A 0.5905 0.6553 0.4370 0.086 Uiso d PR 0.50 A 1
    H H1B 0.5305 0.6590 0.5688 0.086 Uiso d PR 0.50 A 3
    O O2 0.3337(3) 0.74355(14) 0.3938(3) 0.0539(6) Uani d . 1 . .
    H H2 0.3866 0.7720 0.4530 0.081 Uiso calc R 1 . .
    C C1 0.3774(4) 0.4731(2) 0.1816(4) 0.0478(9) Uani d . 1 . .
    H H1 0.4155 0.4169 0.1884 0.057 Uiso calc R 1 . .
    C C2 0.3053(5) 0.5019(3) 0.0558(4) 0.0639(11) Uani d . 1 . .
    H H2A 0.2927 0.4653 -0.0214 0.077 Uiso calc R 1 . .
    C C3 0.2515(5) 0.5865(3) 0.0458(4) 0.0685(12) Uani d . 1 . .
    H H3 0.2048 0.6076 -0.0389 0.082 Uiso calc R 1 . .
    C C4 0.2677(4) 0.6386(3) 0.1615(4) 0.0562(10) Uani d . 1 . .
    H H4 0.2310 0.6951 0.1573 0.067 Uiso calc R 1 . .
    C C5 0.3394(4) 0.6055(2) 0.2841(3) 0.0394(7) Uani d . 1 . .
    C C6 0.3583(4) 0.6549(2) 0.4213(3) 0.0386(7) Uani d . 1 . .
    C C7 0.2392(3) 0.61766(19) 0.5177(3) 0.0353(7) Uani d . 1 . .
    C C8 0.0989(4) 0.6581(2) 0.5451(4) 0.0459(8) Uani d . 1 . .
    H H8 0.0700 0.7112 0.5054 0.055 Uiso calc R 1 . .
    C C9 0.0030(4) 0.6160(3) 0.6345(4) 0.0594(10) Uani d . 1 . .
    H H9 -0.0919 0.6414 0.6569 0.071 Uiso calc R 1 . .
    C C10 0.0462(4) 0.5378(3) 0.6898(4) 0.0521(9) Uani d . 1 . .
    H H10 -0.0182 0.5097 0.7500 0.063 Uiso calc R 1 . .
    C C11 0.1873(4) 0.5008(2) 0.6552(3) 0.0434(8) Uani d . 1 . .
    H H11 0.2164 0.4470 0.6916 0.052 Uiso calc R 1 . .
    N N3 0.3476(4) 0.7718(2) 0.7595(4) 0.0585(8) Uani d . 1 . .
    O O3 0.4512(4) 0.71600(19) 0.7535(3) 0.0755(9) Uani d . 1 . .
    O O4 0.3188(5) 0.8218(2) 0.6577(3) 0.1014(12) Uani d . 1 . .
    O O5 0.2759(4) 0.7785(2) 0.8634(4) 0.0834(9) Uani d . 1 . .
loop_
    _atom_site_aniso_label
    _atom_site_aniso_U_11
    _atom_site_aniso_U_22
    _atom_site_aniso_U_33
    _atom_site_aniso_U_12
    _atom_site_aniso_U_13
    _atom_site_aniso_U_23
    Ni1 0.0362(3) 0.0326(3) 0.0319(3) 0.0023(2) 0.0050(2) -0.0004(2)
    N1 0.0396(15) 0.0451(16) 0.0326(15) 0.0016(11) 0.0079(11) -0.0016(11)
    N2 0.0340(13) 0.0360(15) 0.0343(14) 0.0020(11) 0.0047(11) -0.0012(11)
    O1 0.0609(16) 0.0526(16) 0.0587(16) -0.0010(12) 0.0049(13) -0.0001(12)
    O2 0.0675(17) 0.0363(13) 0.0578(16) 0.0069(12) 0.0054(12) 0.0050(11)
    C1 0.054(2) 0.050(2) 0.040(2) 0.0031(16) 0.0081(16) -0.0051(16)
    C2 0.084(3) 0.072(3) 0.036(2) -0.001(2) 0.0032(19) -0.0137(19)
    C3 0.087(3) 0.079(3) 0.038(2) 0.011(2) -0.004(2) 0.006(2)
    C4 0.072(3) 0.054(2) 0.043(2) 0.0102(19) 0.0005(18) 0.0078(17)
    C5 0.0418(18) 0.0411(19) 0.0363(17) 0.0017(14) 0.0095(14) 0.0007(14)
    C6 0.0390(18) 0.0349(18) 0.0422(18) 0.0031(14) 0.0059(14) 0.0046(14)
    C7 0.0365(16) 0.0357(17) 0.0336(16) 0.0002(13) 0.0026(13) -0.0053(13)
    C8 0.0391(18) 0.048(2) 0.050(2) 0.0069(15) -0.0001(15) -0.0015(15)
    C9 0.040(2) 0.075(3) 0.065(2) 0.0062(19) 0.0128(18) -0.010(2)
    C10 0.047(2) 0.064(2) 0.047(2) -0.0077(18) 0.0155(16) -0.0005(18)
    C11 0.0485(18) 0.0451(19) 0.0370(17) -0.0049(16) 0.0053(14) 0.0002(15)
    N3 0.067(2) 0.047(2) 0.061(2) -0.0010(16) 0.0000(17) -0.0192(17)
    O3 0.077(2) 0.077(2) 0.0714(19) 0.0337(16) 0.0032(15) -0.0251(15)
    O4 0.173(4) 0.056(2) 0.071(2) 0.016(2) -0.014(2) -0.0052(16)
    O5 0.071(2) 0.092(2) 0.092(2) 0.0066(16) 0.0358(18) -0.0195(18)
_geom_special_details
;
 All esds (except the esd in the dihedral angle between two l.s. planes)
 are estimated using the full covariance matrix.  The cell esds are taken
 into account individually in the estimation of esds in distances, angles
 and torsion angles; correlations between esds in cell parameters are only
 used when they are defined by crystal symmetry.  An approximate (isotropic)
 treatment of cell esds is used for estimating esds involving l.s. planes.
;
loop_
    _geom_bond_atom_site_label_1
    _geom_bond_atom_site_label_2
    _geom_bond_site_symmetry_2
    _geom_bond_distance
    _geom_bond_publ_flag
    Ni1 N2 . 2.093(2) ?
    Ni1 N2 3_666 2.093(2) ?
    Ni1 O1 . 2.102(3) ?
    Ni1 O1 3_666 2.102(3) ?
    Ni1 N1 . 2.123(3) ?
    Ni1 N1 3_666 2.123(3) ?
    N1 C5 . 1.334(4) ?
    N1 C1 . 1.345(4) ?
    N2 C7 . 1.333(4) ?
    N2 C11 . 1.340(4) ?
    O1 C6 . 1.472(4) ?
    O1 H1A . 0.8650 ?
    O1 H1B . 0.8625 ?
    O2 C6 . 1.412(4) ?
    O2 H2 . 0.8200 ?
    C1 C2 . 1.377(5) ?
    C1 H1 . 0.9300 ?
    C2 C3 . 1.388(5) ?
    C2 H2A . 0.9300 ?
    C3 C4 . 1.367(5) ?
    C3 H3 . 0.9300 ?
    C4 C5 . 1.372(4) ?
    C4 H4 . 0.9300 ?
    C5 C6 . 1.515(4) ?
    C6 C7 . 1.528(4) ?
    C7 C8 . 1.380(4) ?
    C8 C9 . 1.385(5) ?
    C8 H8 . 0.9300 ?
    C9 C10 . 1.360(5) ?
    C9 H9 . 0.9300 ?
    C10 C11 . 1.382(5) ?
    C10 H10 . 0.9300 ?
    C11 H11 . 0.9300 ?
    N3 O5 . 1.206(4) ?
    N3 O3 . 1.233(4) ?
    N3 O4 . 1.253(4) ?
loop_
    _geom_angle_atom_site_label_1
    _geom_angle_atom_site_label_2
    _geom_angle_atom_site_label_3
    _geom_angle_site_symmetry_1
    _geom_angle_site_symmetry_3
    _geom_angle
    _geom_angle_publ_flag
    N2 Ni1 N2 . 3_666 180.0 ?
    N2 Ni1 O1 . . 77.70(10) ?
    N2 Ni1 O1 3_666 . 102.30(10) ?
    N2 Ni1 O1 . 3_666 102.30(10) ?
    N2 Ni1 O1 3_666 3_666 77.70(10) ?
    O1 Ni1 O1 . 3_666 180.0 ?
    N2 Ni1 N1 . . 85.93(9) ?
    N2 Ni1 N1 3_666 . 94.07(9) ?
    O1 Ni1 N1 . . 78.10(10) ?
    O1 Ni1 N1 3_666 . 101.90(10) ?
    N2 Ni1 N1 . 3_666 94.07(9) ?
    N2 Ni1 N1 3_666 3_666 85.93(9) ?
    O1 Ni1 N1 . 3_666 101.90(10) ?
    O1 Ni1 N1 3_666 3_666 78.10(10) ?
    N1 Ni1 N1 . 3_666 180.0000(10)
                                 ?
    C5 N1 C1 . . 119.1(3) ?
    C5 N1 Ni1 . . 110.9(2) ?
    C1 N1 Ni1 . . 130.0(2) ?
    C7 N2 C11 . . 118.7(3) ?
    C7 N2 Ni1 . . 111.76(19) ?
    C11 N2 Ni1 . . 129.5(2) ?
    C6 O1 Ni1 . . 99.56(17) ?
    C6 O1 H1A . . 110.0 ?
    Ni1 O1 H1A . . 117.0 ?
    C6 O1 H1B . . 109.5 ?
    Ni1 O1 H1B . . 112.6 ?
    H1A O1 H1B . . 107.8 ?
    C6 O2 H2 . . 109.5 ?
    N1 C1 C2 . . 121.2(4) ?
    N1 C1 H1 . . 119.4 ?
    C2 C1 H1 . . 119.4 ?
    C1 C2 C3 . . 119.0(4) ?
    C1 C2 H2A . . 120.5 ?
    C3 C2 H2A . . 120.5 ?
    C4 C3 C2 . . 119.5(4) ?
    C4 C3 H3 . . 120.3 ?
    C2 C3 H3 . . 120.3 ?
    C3 C4 C5 . . 118.5(4) ?
    C3 C4 H4 . . 120.7 ?
    C5 C4 H4 . . 120.7 ?
    N1 C5 C4 . . 122.7(3) ?
    N1 C5 C6 . . 113.4(3) ?
    C4 C5 C6 . . 123.9(3) ?
    O2 C6 O1 . . 113.6(2) ?
    O2 C6 C5 . . 109.1(3) ?
    O1 C6 C5 . . 107.0(2) ?
    O2 C6 C7 . . 112.8(2) ?
    O1 C6 C7 . . 106.4(2) ?
    C5 C6 C7 . . 107.6(2) ?
    N2 C7 C8 . . 123.3(3) ?
    N2 C7 C6 . . 113.0(2) ?
    C8 C7 C6 . . 123.7(3) ?
    C7 C8 C9 . . 116.8(3) ?
    C7 C8 H8 . . 121.6 ?
    C9 C8 H8 . . 121.6 ?
    C10 C9 C8 . . 120.7(3) ?
    C10 C9 H9 . . 119.7 ?
    C8 C9 H9 . . 119.7 ?
    C9 C10 C11 . . 119.0(3) ?
    C9 C10 H10 . . 120.5 ?
    C11 C10 H10 . . 120.5 ?
    N2 C11 C10 . . 121.5(3) ?
    N2 C11 H11 . . 119.3 ?
    C10 C11 H11 . . 119.3 ?
    O5 N3 O3 . . 120.1(4) ?
    O5 N3 O4 . . 120.5(4) ?
    O3 N3 O4 . . 119.4(4) ?
loop_
    _geom_hbond_atom_site_label_D
    _geom_hbond_atom_site_label_H
    _geom_hbond_atom_site_label_A
    _geom_hbond_site_symmetry_A
    _geom_hbond_distance_DH
    _geom_hbond_distance_HA
    _geom_hbond_distance_DA
    _geom_hbond_angle_DHA
    O2 H2 O4 . 0.82 2.22 2.810(4) 129.1
    O1 H1B O3 . 0.86 2.13 2.933(4) 155.0
    O1 H1A O5 4_675 0.87 2.04 2.884(4) 165.3
data_global
_journal_date_recd_electronic     2009-05-07
_journal_date_accepted     2009-05-18
_journal_name_full     'Acta Crystallographica, Section E'
_journal_year     2009
_journal_volume     65
_journal_issue      6
_journal_page_first     m678
_journal_page_last     m679
_journal_paper_category     QM
_journal_coeditor_code     DN2454
_publ_contact_author_name     'Youngmee Kim'
_publ_contact_author_address
;
Department of Chemistry and Nano Science
Ewha Women's University
Seoul 120-750
Republic of Korea
;
_publ_contact_author_email     ymeekim@ewha.ac.kr
_publ_contact_author_fax     '+82-2-3277-3419'
_publ_contact_author_phone     '+82-2-3277-3589'
_publ_section_title
;
Bis(di-2-pyridylmethanediol-\k^3^<i>N</i>,<i>O</i>,<i>N</i>')nickel(II)
dinitrate
;
loop_
    _publ_author_name
    _publ_author_address
    'Yu, Seung Man'
;
Department of Fine Chemistry and Eco-Product and Materials Education Center
Seoul National University of Technology
Seoul 139-743
Republic of Korea
;
    'Song, Young Joo'
;
Department of Fine Chemistry and Eco-Product and Materials Education Center
Seoul National University of Technology
Seoul 139-743
Republic of Korea
;
    'Kim, Kang Chul'
;
Department of Computer Engineering
Yeosu Campus
Chonnam National University
Yeosu 550-749
Republic of Korea
;
    'Kim, Cheal'
;
Department of Fine Chemistry and Eco-Product and Materials Education Center
Seoul National University of Technology
Seoul 139-743
Republic of Korea
;
    'Kim, Youngmee'
;
Department of Chemistry and Nano Science
Ewha Women's University
Seoul 120-750
Republic of Korea
;
