# Supplementary material for: Bis(di-2-pyridylmethane­diol-κ3 N,O,N′)nickel(II) dinitrate
Source: Acta Crystallogr Sect E Struct Rep Online. 2009 May 23;65(Pt 6):m678–9. doi: 10.1107/S1600536809018728 (PMC2969811; doi:10.1107/S1600536809018728)
Supplement: Supplementary file 2 [file e-65-0m678-Isup2.hkl]

#
# h,k,l, Fc-squared, Fo-squared, sigma(Fo-squared) and status flag
#
data_I
_shelx_title ' I in space group P2(1)/n'
_shelx_refln_list_code          4
_shelx_F_calc_maximum      161.85
_exptl_crystal_F_000       604.00
_reflns_d_resolution_high  0.8107
 
loop_
 _symmetry_equiv_pos_as_xyz
 'x, y, z'
 '-x+1/2, y+1/2, -z+1/2'
 '-x, -y, -z'
 'x-1/2, -y-1/2, z-1/2'
 
_cell_length_a     8.4077
_cell_length_b    15.5098
_cell_length_c     9.5556
_cell_angle_alpha  90.000
_cell_angle_beta   94.644
_cell_angle_gamma  90.000
 
_shelx_F_squared_multiplier     1.000
 
loop_
 _refln_index_h
 _refln_index_k
 _refln_index_l
 _refln_F_squared_calc
 _refln_F_squared_meas
 _refln_F_squared_sigma
 _refln_observed_status
   2   0   0     1005.57     1208.05     22.14 o
   4   0   0     3047.90     2964.52    109.36 o
   6   0   0      935.69     1047.32     27.41 o
   8   0   0      550.54      519.89     33.58 o
  10   0   0       67.39       60.51     21.43 o
   1   1   0     6335.79     6290.27    201.72 o
   2   1   0     7305.53     8103.18    213.06 o
   3   1   0       51.08       43.66      3.10 o
   4   1   0     2337.15     2432.06     73.26 o
   5   1   0      500.72      465.42     12.28 o
   6   1   0       11.84       18.66      4.43 o
   7   1   0      458.15      448.99     20.76 o
   8   1   0       40.30       59.13     11.31 o
   9   1   0      241.60      231.73     19.68 o
  10   1   0        1.14       18.21     12.87 o
   0   2   0     2810.00     2169.70     23.31 o
   1   2   0     6734.66     6673.57    136.72 o
   2   2   0     1796.90     2030.05     41.25 o
   3   2   0      198.80      234.16      8.23 o
   4   2   0     1606.20     1799.69     40.76 o
   5   2   0       97.26      107.04      6.94 o
   6   2   0      211.69      193.20     13.29 o
   7   2   0      103.27      119.84      9.77 o
   8   2   0      193.92      184.88     16.52 o
   9   2   0        9.52       23.73     11.79 o
  10   2   0      172.04      183.66     20.26 o
   1   3   0     3066.64     3323.34    152.79 o
   2   3   0     2111.66     2343.66     55.33 o
   3   3   0       50.89       40.83      3.04 o
   4   3   0       23.31       39.23      3.71 o
   5   3   0      271.10      248.62      8.19 o
   6   3   0       98.38      101.98     10.56 o
   7   3   0      117.31      131.59     12.89 o
   8   3   0       48.45       52.52     11.20 o
   9   3   0      572.11      530.32     26.71 o
  10   3   0        2.12       15.93     13.42 o
   0   4   0     7105.80     7492.37     80.65 o
   1   4   0     2784.80     2959.31    108.52 o
   2   4   0      206.64      221.29      5.14 o
   3   4   0     1300.87     1196.84     28.01 o
   4   4   0       10.60       13.80      3.08 o
   5   4   0       48.37       55.11      6.91 o
   6   4   0      596.26      616.81     16.81 o
   7   4   0        4.79        7.81      7.72 o
   8   4   0        1.23        2.27      7.15 o
   9   4   0        0.04        8.17     11.06 o
  10   4   0       97.78       75.64     23.28 o
   1   5   0     2226.61     2284.91     99.43 o
   2   5   0      748.15      784.38     16.57 o
   3   5   0     3428.06     3478.32     51.41 o
   4   5   0       30.51       29.95      4.67 o
   5   5   0      214.32      215.78      9.86 o
   6   5   0       78.00       81.99      7.95 o
   7   5   0      228.84      230.74     16.33 o
   8   5   0       48.99       40.11     11.07 o
   9   5   0      287.64      287.08     30.81 o
   0   6   0     4576.47     4709.12    210.54 o
   1   6   0     1505.58     1460.21     37.70 o
   2   6   0     2201.54     2338.13     91.79 o
   3   6   0     1203.00     1275.70     33.69 o
   4   6   0      176.47      138.11      6.11 o
   5   6   0      279.89      306.46      8.96 o
   6   6   0      206.59      228.59      9.16 o
   7   6   0       87.70       80.65     11.35 o
   8   6   0      147.73      145.34     15.45 o
   9   6   0       23.30       21.57     17.89 o
   1   7   0     2208.77     2062.65     52.31 o
   2   7   0      217.61      223.88     10.32 o
   3   7   0      312.82      272.38      8.11 o
   4   7   0        0.84       19.22      4.13 o
   5   7   0      750.17      739.09     21.98 o
   6   7   0       28.77       32.06      6.94 o
   7   7   0      473.98      500.84     32.89 o
   8   7   0      126.09      128.38     15.92 o
   9   7   0      134.30      142.09     26.51 o
   0   8   0     8635.30     8461.59    340.13 o
   1   8   0      312.65      298.63      9.82 o
   2   8   0      736.67      564.35     30.43 o
   3   8   0        0.69        2.25      3.06 o
   4   8   0      994.25      931.07     19.88 o
   5   8   0        3.69       11.53      5.83 o
   6   8   0      915.30      940.10     33.01 o
   7   8   0       65.60       80.79     12.80 o
   8   8   0      228.07      265.58     20.88 o
   9   8   0        6.46        6.73     17.66 o
   1   9   0     1629.65     1475.72     54.44 o
   2   9   0       37.25       37.51      5.42 o
   3   9   0     1079.41      957.41     19.69 o
   4   9   0      303.71      315.49     13.14 o
   5   9   0       97.32      112.07      9.66 o
   6   9   0       23.45       37.50      8.02 o
   7   9   0      163.10      154.41     16.11 o
   8   9   0       16.35       15.84     11.67 o
   9   9   0        8.37        4.54     18.72 o
   0  10   0      277.20      301.14     12.09 o
   1  10   0      131.89      181.59      9.39 o
   2  10   0      376.28      339.11     28.07 o
   3  10   0       14.88       15.44      5.52 o
   4  10   0      708.24      687.87     18.84 o
   5  10   0       70.68       75.97      8.91 o
   6  10   0      221.16      213.15     13.70 o
   7  10   0        0.94        6.97     10.19 o
   8  10   0       36.51       28.32     13.04 o
   1  11   0      193.90      194.65     10.03 o
   2  11   0        6.33        5.53      4.88 o
   3  11   0      454.97      460.73     15.75 o
   4  11   0       72.66       78.04      8.95 o
   5  11   0       46.20       45.66      8.48 o
   6  11   0        0.03        2.18      7.41 o
   7  11   0      152.25      148.97     17.40 o
   8  11   0       36.78       40.48     14.87 o
   0  12   0      251.63      222.96     21.45 o
   1  12   0        8.21        7.77      6.84 o
   2  12   0      107.34      103.22      8.80 o
   3  12   0        2.41        1.07      5.33 o
   4  12   0        2.63        3.32      6.40 o
   5  12   0        0.50        4.52      7.00 o
   6  12   0      372.36      351.64     22.33 o
   7  12   0        1.04        5.43     12.00 o
   8  12   0       24.37       17.10     13.66 o
   1  13   0      382.08      386.72     19.84 o
   2  13   0       41.61       28.13      9.20 o
   3  13   0      741.49      681.18     32.06 o
   4  13   0       22.95       22.58      7.76 o
   5  13   0      323.68      308.85     16.57 o
   6  13   0        4.37        4.84     10.93 o
   7  13   0      147.34      143.04     19.45 o
   0  14   0      116.00      151.13     20.20 o
   1  14   0        0.09        0.41      7.58 o
   2  14   0      433.94      391.13     39.93 o
   3  14   0       56.82       73.40     12.25 o
   4  14   0      308.04      345.20     21.83 o
   5  14   0       21.23       14.08      8.91 o
   6  14   0       84.67       87.52     15.82 o
   7  14   0        0.12        4.97     13.30 o
   1  15   0      252.61      216.89     25.60 o
   2  15   0        2.98        2.54      9.15 o
   3  15   0      503.15      518.13     52.25 o
   4  15   0       10.81       11.18     10.85 o
   5  15   0       80.17       96.03     15.76 o
   6  15   0        0.08       -4.16     17.26 o
   0  16   0       53.59       52.64     17.83 o
   1  16   0        2.47        4.52      9.70 o
   2  16   0       67.63       65.81     13.84 o
   3  16   0        0.98        3.55     10.80 o
   4  16   0      326.53      348.95     30.18 o
   5  16   0        2.61       11.98     12.46 o
   1  17   0       22.61       17.54     11.67 o
   2  17   0        8.01       10.73     11.55 o
   3  17   0      226.98      212.43     21.04 o
   4  17   0        8.20        9.72     12.84 o
   0  18   0      126.72      132.41     25.36 o
   1  18   0       32.29       26.69     13.07 o
   2  18   0       38.50       29.60     13.63 o
   3  18   0       11.44       14.26     13.62 o
   1  19   0       33.47       30.15     13.63 o
  -9   0   1       81.23       65.65     19.06 o
  -7   0   1      278.62      268.16     22.88 o
  -5   0   1       36.64       45.20     10.33 o
  -3   0   1     2441.92     2259.23     38.06 o
  -1   0   1     2711.41     3081.06     17.40 o
   1   0   1     4782.55     5096.10    516.24 o
   3   0   1      558.64      466.33     31.10 o
   5   0   1     3637.14     3568.08    262.61 o
   7   0   1     1766.58     1651.33     51.72 o
   9   0   1       25.40       33.46     16.77 o
 -10   1   1      111.42      110.02     18.58 o
  -9   1   1        0.11       12.78     10.97 o
  -8   1   1      394.21      393.67     22.11 o
  -7   1   1       96.48       82.64     10.89 o
  -6   1   1      478.01      434.04     17.96 o
  -5   1   1      330.93      342.87     18.79 o
  -4   1   1     1338.52     1401.87     24.68 o
  -3   1   1      399.47      459.23     10.31 o
  -2   1   1    26195.22    20541.36   1212.60 o
  -1   1   1     1990.83     2184.54     23.61 o
   0   1   1    13525.27     9919.51    202.17 o
   1   1   1      720.79      820.66     34.05 o
   2   1   1       27.67       33.74      2.12 o
   3   1   1      638.15      522.96     16.41 o
   4   1   1     3048.25     2988.13     65.10 o
   5   1   1      515.43      513.45     11.55 o
   6   1   1      903.04      841.59     19.76 o
   7   1   1       18.57       41.38      7.30 o
   8   1   1      240.81      247.97     17.92 o
   9   1   1        0.51       -1.28      9.90 o
  10   1   1       82.08       85.81     16.22 o
 -10   2   1        4.16        3.87     12.18 o
  -9   2   1      401.89      370.96     23.34 o
  -8   2   1        1.30        4.94      8.44 o
  -7   2   1        2.70        5.83      6.87 o
  -6   2   1      138.92      139.21     11.92 o
  -5   2   1      407.51      373.38      9.30 o
  -4   2   1       80.77       91.13      4.72 o
  -3   2   1     8060.53     8618.64    168.98 o
  -2   2   1     3759.70     3911.54     24.61 o
  -1   2   1     4425.32     4698.29     79.78 o
   0   2   1     1437.29     1377.24    107.24 o
   1   2   1      382.67      397.98     15.72 o
   2   2   1     4659.39     5281.92    124.84 o
   3   2   1     1095.70     1126.34     37.89 o
   4   2   1      771.18      834.41     19.21 o
   5   2   1      507.73      492.47     16.04 o
   6   2   1       11.22       20.08      4.72 o
   7   2   1      349.97      339.08     14.50 o
   8   2   1        6.72       14.17      9.40 o
   9   2   1      197.79      192.71     18.46 o
  10   2   1       19.30       25.60     14.02 o
 -10   3   1       55.12       47.73     21.11 o
  -9   3   1        1.82        9.51     10.77 o
  -8   3   1       27.63       25.03      9.99 o
  -7   3   1       86.40       95.82     11.62 o
  -6   3   1      307.83      350.00     13.40 o
  -5   3   1        1.23        0.78      3.71 o
  -4   3   1     4378.88     4335.05    100.82 o
  -3   3   1      163.78      275.74     13.50 o
  -2   3   1      818.15     1113.73     46.94 o
  -1   3   1     2604.32     2738.39     18.66 o
   0   3   1       31.78       17.94      2.12 o
   1   3   1     4474.31     4015.66     47.33 o
   2   3   1       36.50       29.80      2.18 o
   3   3   1       29.65       28.62      2.61 o
   4   3   1       46.07       58.00      4.33 o
   5   3   1      183.60      203.72      7.90 o
   6   3   1      338.17      334.61     19.32 o
   7   3   1       14.35       17.08      6.44 o
   8   3   1       42.44       41.90      8.91 o
   9   3   1        1.87       13.74     11.18 o
  10   3   1       73.86       48.53     21.17 o
 -10   4   1        0.24        4.42     10.33 o
  -9   4   1      168.80      144.13     14.46 o
  -8   4   1       23.68       17.26     14.07 o
  -7   4   1        7.86       11.11      7.76 o
  -6   4   1       53.25       72.14      7.82 o
  -5   4   1       69.89       81.09      6.28 o
  -4   4   1       58.80       76.34      5.14 o
  -3   4   1     3026.98     3344.89     92.87 o
  -2   4   1      124.19       98.78      5.17 o
  -1   4   1       60.24       53.04      3.15 o
   0   4   1     2061.88     1875.37     33.10 o
   1   4   1     4592.71     4526.13     42.28 o
   2   4   1     2458.04     2624.09     63.88 o
   3   4   1      204.67      244.49     11.01 o
   4   4   1       47.64       52.78      3.84 o
   5   4   1      726.69      751.37     17.29 o
   6   4   1       15.64       20.00      5.74 o
   7   4   1      453.69      503.11     14.96 o
   8   4   1       64.15       53.98      9.38 o
   9   4   1      286.06      246.45     30.36 o
 -10   5   1       91.13       90.29     23.83 o
  -9   5   1        8.62       19.24     12.05 o
  -8   5   1       26.33       28.59      8.47 o
  -7   5   1      108.27      116.09      8.74 o
  -6   5   1       93.61       95.89      7.45 o
  -5   5   1      123.74      133.78      7.44 o
  -4   5   1       60.64       76.51      5.33 o
  -3   5   1       23.17       42.95      4.51 o
  -2   5   1     2692.43     2823.74     56.96 o
  -1   5   1      234.70      225.66     12.06 o
   0   5   1     1410.70     1369.06     30.67 o
   1   5   1       77.83       66.90      4.79 o
   2   5   1       33.68       25.81      2.02 o
   3   5   1       50.15       69.36      4.49 o
   4   5   1     1645.44     1565.38     34.79 o
   5   5   1        9.54        6.71      3.28 o
   6   5   1      306.40      295.20     12.88 o
   7   5   1       47.20       63.63      8.48 o
   8   5   1      168.40      153.71     15.77 o
   9   5   1       26.17       15.21     16.75 o
  -9   6   1      228.23      217.75     29.58 o
  -8   6   1      165.80      115.07     20.85 o
  -7   6   1      161.91      178.69     10.88 o
  -6   6   1       79.57       85.31      7.49 o
  -5   6   1      930.06      955.29     27.40 o
  -4   6   1       26.41       45.45      4.79 o
  -3   6   1     3487.48     3725.21     71.03 o
  -2   6   1      862.45      784.93     16.85 o
  -1   6   1      939.93      897.98     45.41 o
   0   6   1       62.09       71.40      4.36 o
   1   6   1     1768.50     1704.24     35.89 o
   2   6   1        1.78        7.17      2.01 o
   3   6   1     1913.57     1872.37     39.77 o
   4   6   1      131.16      116.59      6.48 o
   5   6   1      364.23      366.89     10.75 o
   6   6   1      147.50      149.62     13.22 o
   7   6   1      728.44      726.15     66.33 o
   8   6   1       14.08       18.72     10.20 o
   9   6   1       48.18       45.14     19.85 o
  -9   7   1        0.85        5.01     11.16 o
  -8   7   1      228.85      230.18     19.13 o
  -7   7   1        0.39        5.97      6.61 o
  -6   7   1      515.93      581.39     18.65 o
  -5   7   1      293.66      309.96     10.86 o
  -4   7   1     1201.28     1160.40     26.95 o
  -3   7   1      254.09      244.30      9.15 o
  -2   7   1     5245.19     5249.39    153.52 o
  -1   7   1      526.92      495.44     20.06 o
   0   7   1     3688.44     3701.47     89.78 o
   1   7   1      291.76      287.60      9.42 o
   2   7   1     1804.87     1299.13     81.48 o
   3   7   1      501.16      473.44     12.86 o
   4   7   1      371.60      366.66      9.58 o
   5   7   1       72.68       93.84      8.17 o
   6   7   1      272.20      287.04     16.83 o
   7   7   1       45.57       59.20     11.76 o
   8   7   1      336.50      306.53     31.53 o
   9   7   1        1.86       -0.18     11.30 o
  -9   8   1       26.65       26.59     13.95 o
  -8   8   1       10.82       11.92     10.35 o
  -7   8   1      420.27      427.87     17.84 o
  -6   8   1        0.01       18.09      6.85 o
  -5   8   1      152.97      156.22     10.50 o
  -4   8   1       65.64       69.28      6.10 o
  -3   8   1     1836.40     1786.79     42.96 o
  -2   8   1      460.45      492.49     40.90 o
  -1   8   1     4015.04     3640.98    182.04 o
   0   8   1      147.46      164.87      7.87 o
   1   8   1      323.06      186.44      8.54 o
   2   8   1      291.77      301.43     28.40 o
   3   8   1     1411.03     1295.13     26.74 o
   4   8   1        6.55       29.25      5.84 o
   5   8   1      217.88      237.54     12.19 o
   6   8   1       68.33       76.85     11.73 o
   7   8   1      463.46      485.11     26.71 o
   8   8   1        0.14        8.64     14.35 o
   9   8   1       16.51       21.12     12.99 o
  -9   9   1        0.18        2.20     12.62 o
  -8   9   1      112.54      103.68     16.03 o
  -7   9   1        1.70       15.83      8.15 o
  -6   9   1      347.29      346.55     15.70 o
  -5   9   1        6.56       11.32      6.02 o
  -4   9   1      181.18      193.69     11.10 o
  -3   9   1        0.14        5.51      3.78 o
  -2   9   1     1172.12     1164.54     42.17 o
  -1   9   1       14.87       23.28      3.66 o
   0   9   1     1418.44     1288.08     25.62 o
   1   9   1     1757.71     1864.90     32.86 o
   2   9   1      205.33      144.10      8.42 o
   3   9   1       21.40       29.61      5.60 o
   4   9   1     2848.06     2782.35     62.54 o
   5   9   1       26.37       30.88      6.96 o
   6   9   1      364.80      393.43     24.35 o
   7   9   1       56.56       50.51     12.08 o
   8   9   1      123.61      135.83     25.25 o
   9   9   1        0.44        1.67     12.07 o
  -8  10   1       25.71       27.97     12.91 o
  -7  10   1      114.49      133.39     12.75 o
  -6  10   1        3.51        4.22      7.00 o
  -5  10   1       27.27       25.45      7.07 o
  -4  10   1        0.07        3.34      5.51 o
  -3  10   1     1295.89     1319.45     23.99 o
  -2  10   1      493.39      480.23     42.25 o
  -1  10   1       52.21       62.95      5.11 o
   0  10   1        1.83        3.77      4.15 o
   1  10   1      433.94      411.43     13.15 o
   2  10   1       10.46       12.76      4.74 o
   3  10   1     1027.48      943.89     40.97 o
   4  10   1      239.13      227.29     12.18 o
   5  10   1        6.84        8.84      6.40 o
   6  10   1       23.80       32.62     10.31 o
   7  10   1       98.03      108.44     15.12 o
   8  10   1        9.31       16.66     18.38 o
  -8  11   1       52.79       40.40     14.51 o
  -7  11   1       32.45       32.78     10.06 o
  -6  11   1      279.31      274.05     15.80 o
  -5  11   1       54.73       73.04      9.37 o
  -4  11   1       24.37       28.70      7.03 o
  -3  11   1      208.82      199.90     11.47 o
  -2  11   1      796.68      756.33     53.49 o
  -1  11   1        8.91        5.06      5.76 o
   0  11   1       57.78       74.57      7.23 o
   1  11   1        0.95        3.30      4.44 o
   2  11   1      868.94      781.20     54.29 o
   3  11   1       20.23       20.36      6.22 o
   4  11   1      114.72      108.66      9.86 o
   5  11   1       87.00       87.89      9.93 o
   6  11   1       76.45       87.60     13.70 o
   7  11   1        1.66        3.35     10.82 o
   8  11   1       60.66       51.95     21.25 o
  -8  12   1        0.07        3.65     12.77 o
  -7  12   1      312.68      290.73     22.87 o
  -6  12   1        0.67        2.31      7.78 o
  -5  12   1      328.40      326.89     16.16 o
  -4  12   1       79.86       81.07      9.60 o
  -3  12   1      318.55      307.64     14.74 o
  -2  12   1       52.17       55.43     10.01 o
  -1  12   1      598.28      529.40     70.06 o
   0  12   1       24.15       29.74      8.06 o
   1  12   1      305.06      299.85     12.83 o
   2  12   1       14.07       19.35      6.11 o
   3  12   1      209.30      207.96     13.85 o
   4  12   1       26.67       22.46      7.12 o
   5  12   1       45.75       55.94      9.30 o
   6  12   1        7.11        8.04     10.45 o
   7  12   1      113.13      123.42     17.36 o
  -7  13   1        0.27        9.43     13.09 o
  -6  13   1      241.93      242.41     16.65 o
  -5  13   1        7.18       10.30      8.07 o
  -4  13   1       67.36       61.10     11.95 o
  -3  13   1       64.14       60.79     11.12 o
  -2  13   1      730.21      676.27     50.29 o
  -1  13   1        2.80        2.39      6.83 o
   0  13   1      331.34      340.67     18.56 o
   1  13   1      250.93      223.62     16.09 o
   2  13   1      348.62      284.84     32.07 o
   3  13   1        0.83        4.94      6.29 o
   4  13   1      112.74      117.48     11.18 o
   5  13   1       21.23       26.17     10.89 o
   6  13   1      181.11      188.35     21.23 o
   7  13   1        0.11        4.95     12.46 o
  -7  14   1      113.51      118.43     26.88 o
  -6  14   1        6.75        9.96     12.40 o
  -5  14   1      199.50      205.84     19.14 o
  -4  14   1        1.36        2.35      9.03 o
  -3  14   1      414.30      428.97     22.92 o
  -2  14   1       46.12       46.14     12.84 o
  -1  14   1      144.77      142.41     31.94 o
   0  14   1       99.61      118.43     13.75 o
   1  14   1      437.72      412.00     21.34 o
   2  14   1        0.35       10.08      8.43 o
   3  14   1     1065.32      986.76     41.69 o
   4  14   1       32.36       27.48      8.96 o
   5  14   1        3.91        5.34     11.02 o
   6  14   1        1.71        6.85     12.51 o
  -6  15   1      243.65      276.72     33.48 o
  -5  15   1       11.03       13.52     12.03 o
  -4  15   1      158.76      191.68     18.91 o
  -3  15   1      153.61      178.33     23.41 o
  -2  15   1       87.20       91.68     13.69 o
  -1  15   1       31.72       29.11     10.66 o
   0  15   1       78.54       74.45     12.82 o
   1  15   1      154.97      130.44     15.15 o
   2  15   1      976.24      907.03     79.33 o
   3  15   1       65.97       75.01     13.66 o
   4  15   1      225.17      244.29     20.25 o
   5  15   1       56.05       59.18     21.34 o
   6  15   1       31.24       49.10     15.14 o
  -5  16   1      109.40      124.38     18.60 o
  -4  16   1       19.63       18.74     12.70 o
  -3  16   1      172.47      171.52     18.66 o
  -2  16   1       15.61       16.39     11.32 o
  -1  16   1      168.61      168.95     20.50 o
   0  16   1        6.76       14.44     10.51 o
   1  16   1      262.47      256.74     24.76 o
   2  16   1        0.36        2.28     10.22 o
   3  16   1      221.93      229.97     20.70 o
   4  16   1       65.10       60.47     15.15 o
   5  16   1        6.15       11.24     18.55 o
  -4  17   1       56.82       42.08     14.71 o
  -3  17   1        0.02        2.51     11.74 o
  -2  17   1       64.26       82.04     15.78 o
  -1  17   1       23.71       25.24     12.45 o
   0  17   1      177.88      168.55     18.53 o
   1  17   1       10.10        5.03     10.82 o
   2  17   1       29.93       15.52     12.11 o
   3  17   1        2.88        6.75     12.66 o
   4  17   1      287.82      326.03     25.08 o
  -3  18   1       71.02       70.25     16.17 o
  -2  18   1        0.42        3.27     11.91 o
  -1  18   1        1.23        3.54     11.01 o
   0  18   1       20.81       24.93     13.14 o
   1  18   1      158.91      120.34     17.51 o
   2  18   1        4.18        8.96     12.70 o
   3  18   1      100.82       97.54     17.52 o
   0  19   1      125.92      119.23     18.06 o
 -10   0   2       69.04       80.86     23.08 o
  -8   0   2      728.21      686.96     38.66 o
  -6   0   2      222.86      232.01     20.05 o
  -4   0   2     4509.71     4274.95     62.54 o
  -2   0   2     3089.11     3072.05     36.23 o
   0   0   2     1043.47      982.36     25.78 o
   2   0   2      465.07      734.84     60.30 o
   4   0   2     4613.75     4772.08    260.77 o
   6   0   2      341.74      308.23     15.59 o
   8   0   2      154.86      186.54     23.71 o
  10   0   2      147.90      162.97     27.82 o
 -10   1   2        9.26        2.99     17.17 o
  -9   1   2       97.83      101.35     16.63 o
  -8   1   2        0.47       15.45      9.50 o
  -7   1   2      199.66      227.13     16.20 o
  -6   1   2      244.05      201.95     13.46 o
  -5   1   2     1680.51     1562.64     30.10 o
  -4   1   2       97.48      132.68      9.40 o
  -3   1   2     6825.53     6934.15    184.88 o
  -2   1   2      972.36      845.46     10.98 o
  -1   1   2        7.63       46.59      3.19 o
   0   1   2       66.81      123.81      4.65 o
   1   1   2    12326.85    11302.44    815.07 o
   2   1   2     3453.04     3678.58    182.80 o
   3   1   2      748.23      706.51     23.02 o
   4   1   2      704.65      919.01     30.37 o
   5   1   2     5093.26     5096.17    164.25 o
   6   1   2        4.10       16.12      4.97 o
   7   1   2      266.28      274.31     13.60 o
   8   1   2        9.92       26.32     10.02 o
   9   1   2       38.84       39.73     12.73 o
  10   1   2       14.30       24.29     13.61 o
 -10   2   2        8.51        4.81     10.47 o
  -9   2   2        0.02        4.25      8.78 o
  -8   2   2      208.52      197.09     24.42 o
  -7   2   2      791.32      699.06     36.41 o
  -6   2   2      559.07      599.35     30.50 o
  -5   2   2       11.29       56.96      5.60 o
  -4   2   2     6788.12     6851.09     45.75 o
  -3   2   2      612.02      582.23     10.72 o
  -2   2   2      217.59      253.97      7.54 o
  -1   2   2      403.50      404.88      6.02 o
   0   2   2     3658.44     3922.69     72.39 o
   1   2   2     8624.55     8297.57    352.69 o
   2   2   2      944.06      989.21     35.52 o
   3   2   2      720.99      843.37     18.76 o
   4   2   2     1299.94     1238.81     32.84 o
   5   2   2       24.39       27.22      3.95 o
   6   2   2      520.50      519.64     19.39 o
   7   2   2        5.33       17.18      6.62 o
   8   2   2       62.95       77.18     10.28 o
   9   2   2        0.05        6.72     11.19 o
 -10   3   2        2.29        0.02      9.74 o
  -9   3   2       64.84       71.40     12.19 o
  -8   3   2        5.73       11.05      7.50 o
  -7   3   2       94.27       93.28      9.56 o
  -6   3   2       20.99       33.88      5.59 o
  -5   3   2     2756.17     2820.53     49.30 o
  -4   3   2     1345.93     1511.52     23.09 o
  -3   3   2     1009.00     1061.76     31.71 o
  -2   3   2      459.04      541.96     17.06 o
  -1   3   2        9.37       20.95      2.00 o
   0   3   2     4611.22     5150.70    181.81 o
   1   3   2     6207.58     6318.79    123.94 o
   2   3   2     1253.67     1234.20     42.34 o
   3   3   2     1150.53     1070.63     29.48 o
   4   3   2      329.68      289.50      7.39 o
   5   3   2      346.92      400.45     14.13 o
   6   3   2       11.46       17.46      5.01 o
   7   3   2      161.13      182.96     12.23 o
   8   3   2        0.12        2.14      7.39 o
   9   3   2       67.37       64.82     20.20 o
 -10   4   2       40.28       50.50     12.71 o
  -9   4   2        0.02        3.24      9.12 o
  -8   4   2       27.31       48.01      9.53 o
  -7   4   2        1.48        1.87      5.34 o
  -6   4   2     1432.09     1343.13     26.91 o
  -5   4   2      438.92      446.97     12.22 o
  -4   4   2      246.37      302.90     13.33 o
  -3   4   2     1346.13     1508.83     60.16 o
  -2   4   2      689.50      708.70     18.15 o
  -1   4   2       24.88       38.08      3.25 o
   0   4   2      968.59      868.08     44.89 o
   1   4   2        7.47        9.53      2.18 o
   2   4   2       67.49       60.54      3.59 o
   3   4   2        5.69        4.40      2.23 o
   4   4   2     1256.68     1316.52     38.09 o
   5   4   2      168.61      185.08      7.30 o
   6   4   2      320.28      334.68     12.00 o
   7   4   2        0.14        3.93      6.37 o
   8   4   2       22.09       18.47     10.06 o
   9   4   2        0.24        0.94     13.84 o
  -9   5   2       82.32       78.33     12.50 o
  -8   5   2       61.53       43.72      9.73 o
  -7   5   2      123.44      139.77      9.77 o
  -6   5   2      121.29      132.43      8.62 o
  -5   5   2     2054.06     2073.27     47.56 o
  -4   5   2       60.19       47.99      5.76 o
  -3   5   2       25.89       41.12      4.79 o
  -2   5   2      679.64      688.04     18.38 o
  -1   5   2      177.32      206.91      6.12 o
   0   5   2     2192.52     2153.54    100.07 o
   1   5   2     1732.28     1696.65     18.60 o
   2   5   2       83.13       66.06      3.64 o
   3   5   2       36.66       33.88      3.50 o
   4   5   2       37.53       42.98      3.95 o
   5   5   2     1317.67     1303.91     44.74 o
   6   5   2       74.47       88.20      7.40 o
   7   5   2      361.26      361.26     20.16 o
   8   5   2        2.80        2.66      9.34 o
   9   5   2       11.74        8.62     16.60 o
  -9   6   2       19.71       46.36     20.08 o
  -8   6   2      116.52      140.44     11.32 o
  -7   6   2       22.94       25.58      6.74 o
  -6   6   2      610.18      628.97     19.82 o
  -5   6   2        0.01       26.71      5.82 o
  -4   6   2     1558.23     1523.70     30.21 o
  -3   6   2      179.48      210.47     12.15 o
  -2   6   2     1621.66     1686.53     48.34 o
  -1   6   2      131.24      138.32     10.13 o
   0   6   2     2288.35     2185.77    101.34 o
   1   6   2       75.86       73.80      5.91 o
   2   6   2     3948.42     3335.63     57.18 o
   3   6   2      258.54      291.77     16.16 o
   4   6   2       15.00       10.46      3.67 o
   5   6   2      648.04      641.48     52.41 o
   6   6   2      977.93      938.65     22.33 o
   7   6   2       24.26       40.42     10.09 o
   8   6   2      150.92      144.46     16.51 o
   9   6   2       10.14        4.48     11.41 o
  -9   7   2       69.13       80.63     22.80 o
  -8   7   2        8.61        5.10      9.62 o
  -7   7   2      154.31      153.91     12.13 o
  -6   7   2      116.67      131.97     10.53 o
  -5   7   2     1151.10     1254.17     44.67 o
  -4   7   2       81.20      100.43      6.73 o
  -3   7   2     2495.77     2417.64     79.43 o
  -2   7   2      262.69      259.02     10.09 o
  -1   7   2     2617.91     2271.28    101.65 o
   0   7   2      763.96      763.65     31.58 o
   1   7   2     3136.36     2903.60     40.80 o
   2   7   2      855.50      888.29     28.65 o
   3   7   2     2175.47     1811.67     23.79 o
   4   7   2       67.56       80.21      7.57 o
   5   7   2      929.55      949.81     29.35 o
   6   7   2        4.12       26.16      8.71 o
   7   7   2      357.58      316.70     19.86 o
   8   7   2      149.23      139.93     16.77 o
   9   7   2        3.50       11.77     12.23 o
  -9   8   2        3.79        1.10     11.92 o
  -8   8   2      169.06      164.19     14.35 o
  -7   8   2        1.14       11.20      7.31 o
  -6   8   2      265.59      309.04     12.64 o
  -5   8   2       40.67       57.66      7.82 o
  -4   8   2      415.89      432.64     15.71 o
  -3   8   2      228.99      213.62      8.62 o
  -2   8   2     2975.88     2774.19     48.34 o
  -1   8   2      336.28      318.43     21.44 o
   0   8   2     1938.14     1812.20     85.05 o
   1   8   2      256.00      257.08     10.42 o
   2   8   2      211.27      150.16     10.64 o
   3   8   2        0.24        3.98      4.12 o
   4   8   2     2424.91     2368.87     86.47 o
   5   8   2      328.11      334.36     22.97 o
   6   8   2      176.53      196.90     16.05 o
   7   8   2       17.54       26.81     10.59 o
   8   8   2       75.39       92.70     15.57 o
   9   8   2        2.60        3.56     11.58 o
  -9   9   2       67.94       55.04     15.51 o
  -8   9   2        1.63        4.25      8.97 o
  -7   9   2      196.27      194.75     14.11 o
  -6   9   2       20.77       25.85      7.69 o
  -5   9   2      326.88      374.39     15.42 o
  -4   9   2       86.27       82.79      6.84 o
  -3   9   2     1001.32     1021.03     17.07 o
  -2   9   2       59.62       64.72      5.50 o
  -1   9   2       53.35       48.06      4.62 o
   0   9   2      201.56      170.27      8.92 o
   1   9   2     1533.80     1315.09     23.12 o
   2   9   2        2.43        4.95      4.24 o
   3   9   2      169.17      156.12      9.68 o
   4   9   2      471.91      459.39     15.67 o
   5   9   2      202.69      227.57     24.50 o
   6   9   2       49.06       37.63     10.53 o
   7   9   2      193.49      188.30     25.02 o
   8   9   2       14.89        9.89     11.46 o
  -8  10   2       39.27       35.34     10.92 o
  -7  10   2       83.73       82.52     11.43 o
  -6  10   2      271.97      247.83     19.84 o
  -5  10   2        3.53       12.02      6.56 o
  -4  10   2      577.60      567.90     17.85 o
  -3  10   2      558.15      539.07     16.25 o
  -2  10   2      123.08      136.80      7.40 o
  -1  10   2       63.72       75.24      7.10 o
   0  10   2       79.91       59.60      6.59 o
   1  10   2       54.84       70.81      7.11 o
   2  10   2      688.21      661.08     17.64 o
   3  10   2       34.02       29.85      6.29 o
   4  10   2      812.82      808.57     20.22 o
   5  10   2       85.71       92.78     12.30 o
   6  10   2        9.71       15.25     10.01 o
   7  10   2        3.96        7.44     14.07 o
   8  10   2      183.18      156.65     19.03 o
  -8  11   2        5.79        9.17     12.56 o
  -7  11   2       26.89       28.32      9.91 o
  -6  11   2       41.89       57.65      9.88 o
  -5  11   2      455.26      429.47     19.24 o
  -4  11   2       40.61       35.20      7.38 o
  -3  11   2      262.61      253.15     15.06 o
  -2  11   2       95.42       92.73     10.81 o
  -1  11   2      657.12      571.02     42.31 o
   0  11   2       22.91       20.28      5.60 o
   1  11   2       55.77       67.20      7.62 o
   2  11   2       31.59       29.72      6.54 o
   3  11   2      568.71      531.63     33.97 o
   4  11   2       11.89       15.53      6.64 o
   5  11   2       25.15       25.79      9.61 o
   6  11   2       44.79       41.00     12.10 o
   7  11   2       76.42       47.36     19.78 o
   8  11   2        7.98       13.01     12.30 o
  -8  12   2       37.62       43.50     15.35 o
  -7  12   2        0.57        4.28      9.36 o
  -6  12   2       74.45       77.62     11.10 o
  -5  12   2       75.10       71.84      9.98 o
  -4  12   2        3.78        1.03      6.30 o
  -3  12   2       48.21       43.76     10.17 o
  -2  12   2     1032.63      909.02     58.93 o
  -1  12   2      116.88       92.93     12.24 o
   0  12   2      754.83      723.78     39.01 o
   1  12   2        0.14        4.67      5.47 o
   2  12   2      218.61      220.01     18.53 o
   3  12   2      119.33      113.40     10.12 o
   4  12   2      188.81      183.42     12.86 o
   5  12   2      119.36      118.33     14.79 o
   6  12   2      120.31      126.14     16.24 o
   7  12   2        1.45        1.63     16.72 o
  -7  13   2      189.79      205.06     20.70 o
  -6  13   2        7.94       12.60      9.24 o
  -5  13   2      133.67      146.12     16.59 o
  -4  13   2       59.52       65.58     12.46 o
  -3  13   2       41.17       50.46     11.14 o
  -2  13   2        3.89        5.06      8.02 o
  -1  13   2      376.06      360.39     27.31 o
   0  13   2       42.64       43.50      9.85 o
   1  13   2      480.84      467.98     21.53 o
   2  13   2        2.38        2.43      5.87 o
   3  13   2        8.43        8.50      6.74 o
   4  13   2        4.43        7.53      9.05 o
   5  13   2      142.81      164.74     17.07 o
   6  13   2       16.99       19.55     12.73 o
   7  13   2      153.42      196.86     29.61 o
  -6  14   2      214.99      268.62     32.29 o
  -5  14   2        0.38        6.71     11.05 o
  -4  14   2       16.58       20.24     11.10 o
  -3  14   2      201.43      202.01     17.88 o
  -2  14   2      541.16      483.59     23.81 o
  -1  14   2        2.66        3.03      8.07 o
   0  14   2      401.06      371.37     20.71 o
   1  14   2       59.23       59.36     11.49 o
   2  14   2      444.16      381.78     20.97 o
   3  14   2       12.74       16.40      7.95 o
   4  14   2      102.66      135.81     15.85 o
   5  14   2       57.18       65.46     14.01 o
   6  14   2      127.93      124.47     18.69 o
  -6  15   2        4.77        4.63     13.19 o
  -5  15   2      189.62      221.55     21.35 o
  -4  15   2       45.40       40.50     13.06 o
  -3  15   2      241.50      277.55     21.11 o
  -2  15   2       10.39        7.71      9.10 o
  -1  15   2      178.79      166.98     16.85 o
   0  15   2       42.45       51.00     14.81 o
   1  15   2      583.69      563.09     52.81 o
   2  15   2        8.17       10.94      9.74 o
   3  15   2      133.95      157.98     17.07 o
   4  15   2        5.64        3.71     17.29 o
   5  15   2       27.39       35.50     13.42 o
   6  15   2        4.97        2.94     13.35 o
  -5  16   2        0.29       -6.91     11.80 o
  -4  16   2       56.04       63.66     15.31 o
  -3  16   2        0.02        2.92     11.01 o
  -2  16   2      184.82      199.98     19.42 o
  -1  16   2       19.11       16.34     11.27 o
   0  16   2      366.63      348.55     22.66 o
   1  16   2       46.29       48.54     12.88 o
   2  16   2      202.58      213.49     30.77 o
   3  16   2        2.93        2.35     10.87 o
   4  16   2      186.40      224.28     31.24 o
   5  16   2       21.93       24.79     20.80 o
  -4  17   2        0.82        2.72     12.18 o
  -3  17   2       32.13       32.01     13.29 o
  -2  17   2        0.18       -2.13     11.30 o
  -1  17   2      242.55      247.94     21.72 o
   0  17   2        8.26       12.66     11.04 o
   1  17   2      146.05      119.32     16.99 o
   2  17   2       14.23       17.22     12.26 o
   3  17   2       43.73       41.98     14.65 o
   4  17   2        2.96       14.93     21.51 o
  -3  18   2        0.27        3.88     12.29 o
  -2  18   2       63.17       53.40     15.34 o
  -1  18   2        1.06        2.94     11.93 o
   0  18   2       79.49       62.10     17.33 o
   1  18   2        0.79        1.53     11.31 o
   2  18   2       43.29       36.51     13.82 o
  -9   0   3      347.11      348.45     23.90 o
  -7   0   3     1042.77     1076.78     44.65 o
  -5   0   3     1765.60     1777.61     33.43 o
  -3   0   3     7502.30     7461.62     55.75 o
  -1   0   3     7397.60     7439.10    178.92 o
   1   0   3     4525.32     4301.38    193.68 o
   3   0   3     3257.51     3252.36    269.80 o
   5   0   3     2594.97     2529.17    206.96 o
   7   0   3       38.77       46.24     10.30 o
   9   0   3       32.98       32.27     17.72 o
 -10   1   3       20.52       22.48     10.27 o
  -9   1   3        0.97        6.74     11.46 o
  -8   1   3      563.12      526.75     20.20 o
  -7   1   3      483.23      513.63     18.28 o
  -6   1   3      196.00      222.27     12.26 o
  -5   1   3      307.55      371.08     16.05 o
  -4   1   3     1152.61     1052.94     20.17 o
  -3   1   3      148.52      189.96      7.12 o
  -2   1   3     1054.17      947.13     14.94 o
  -1   1   3     1938.90     1924.25     21.60 o
   0   1   3     1060.41      958.77     26.45 o
   1   1   3     4036.74     4262.16    158.69 o
   2   1   3     2138.91     2024.80    100.81 o
   3   1   3      723.08      815.86     32.21 o
   4   1   3     1192.54     1248.84     63.21 o
   5   1   3       81.20       77.83      6.52 o
   6   1   3      182.77      179.40      9.73 o
   7   1   3       12.03       14.38      6.13 o
   8   1   3      276.23      310.27     16.26 o
   9   1   3        4.07        7.46     11.21 o
 -10   2   3        7.31       -1.69     13.20 o
  -9   2   3       24.92       14.49      9.73 o
  -8   2   3        4.25       14.19      8.27 o
  -7   2   3      256.84      252.19     14.18 o
  -6   2   3       17.74       17.85      6.11 o
  -5   2   3     1916.59     1840.04     40.92 o
  -4   2   3      101.08       84.36      6.97 o
  -3   2   3       35.24       45.30      4.19 o
  -2   2   3      393.20      422.97     10.64 o
  -1   2   3      525.10      578.40      9.93 o
   0   2   3        6.00       28.14      2.78 o
   1   2   3     9744.17    10068.74    360.43 o
   2   2   3      130.42      145.85      8.01 o
   3   2   3     2076.52     2018.51     80.56 o
   4   2   3       28.33       34.43      3.72 o
   5   2   3      279.45      259.59     10.09 o
   6   2   3        7.28       17.26      5.44 o
   7   2   3      346.48      313.75     18.06 o
   8   2   3        0.06        2.67      7.46 o
   9   2   3       69.99       81.09     15.07 o
 -10   3   3        7.74       10.54     11.17 o
  -9   3   3       59.31       53.14     11.54 o
  -8   3   3      496.79      481.91     19.96 o
  -7   3   3        4.51       17.01      7.29 o
  -6   3   3      684.37      614.40     15.97 o
  -5   3   3        0.77       14.83      4.60 o
  -4   3   3      123.06      152.59     10.14 o
  -3   3   3     1817.03     1817.67     35.06 o
  -2   3   3      228.13      271.14      6.21 o
  -1   3   3      373.08      373.45      7.70 o
   0   3   3     1138.02     1141.37     20.48 o
   1   3   3     1747.10     1587.09     55.62 o
   2   3   3     5553.98     5669.49    181.25 o
   3   3   3       46.98       48.59      3.71 o
   4   3   3      835.16      767.75     26.37 o
   5   3   3       19.07       11.51      4.50 o
   6   3   3      430.27      490.41     28.40 o
   7   3   3       14.50       23.36      7.37 o
   8   3   3       64.55       55.53     12.40 o
   9   3   3        7.13        4.57     16.03 o
  -9   4   3       59.81       78.04     12.52 o
  -8   4   3        1.27       11.07      8.38 o
  -7   4   3      446.84      404.65     15.44 o
  -6   4   3      114.28      115.93      8.62 o
  -5   4   3      199.88      204.44     10.94 o
  -4   4   3      129.46      124.82      8.23 o
  -3   4   3      379.02      344.62     11.00 o
  -2   4   3      377.40      384.70      9.75 o
  -1   4   3     1955.19     2119.39     44.65 o
   0   4   3      927.03      876.58     21.52 o
   1   4   3       76.32       86.01      3.93 o
   2   4   3       16.47       24.09      2.44 o
   3   4   3       49.86       51.13      3.37 o
   4   4   3       22.24       23.88      3.74 o
   5   4   3      583.06      630.32     28.34 o
   6   4   3       17.84       19.83      5.39 o
   7   4   3        2.50        0.22      8.14 o
   8   4   3        0.49        2.83      9.85 o
   9   4   3       32.17       14.55     15.86 o
  -9   5   3       55.88       72.70     12.75 o
  -8   5   3      367.97      322.21     17.58 o
  -7   5   3        0.66        8.79      6.89 o
  -6   5   3     1172.36     1176.20     32.10 o
  -5   5   3        8.75       25.44      5.95 o
  -4   5   3      189.41      157.42      9.24 o
  -3   5   3       83.71      117.77      5.39 o
  -2   5   3     3633.27     4008.54     55.46 o
  -1   5   3       74.17       79.35      6.04 o
   0   5   3      597.44      555.40     16.30 o
   1   5   3      525.49      616.89     18.33 o
   2   5   3     1133.13     1092.74     29.19 o
   3   5   3      222.27      209.07      7.90 o
   4   5   3      357.69      397.41     14.96 o
   5   5   3        0.02       17.46      4.23 o
   6   5   3      267.63      221.84     16.09 o
   7   5   3      179.39      186.42     16.58 o
   8   5   3       94.21       95.97     14.97 o
   9   5   3       57.34       53.80     14.49 o
  -9   6   3       46.76       48.05     14.72 o
  -8   6   3       61.12       93.41     12.27 o
  -7   6   3      334.26      296.79     17.08 o
  -6   6   3       65.71       77.06      9.07 o
  -5   6   3      892.37      904.26     26.70 o
  -4   6   3        2.35       11.44      4.89 o
  -3   6   3      411.56      359.05     11.81 o
  -2   6   3      385.93      419.64      8.19 o
  -1   6   3      503.38      538.02      8.11 o
   0   6   3       54.72       56.78      3.68 o
   1   6   3     2240.15     1984.69     62.32 o
   2   6   3      158.81      158.57      5.66 o
   3   6   3     1366.35     1210.34     41.04 o
   4   6   3      109.20      117.13     11.59 o
   5   6   3      752.80      714.10     32.51 o
   6   6   3       75.76       95.97     12.39 o
   7   6   3      157.18      155.29     16.04 o
   8   6   3        2.07        6.99     10.16 o
   9   6   3       16.36       22.74     13.17 o
  -9   7   3        0.44        6.87     17.52 o
  -8   7   3      348.14      342.34     32.70 o
  -7   7   3        6.57       18.78      8.15 o
  -6   7   3       36.98       52.98      8.34 o
  -5   7   3       34.04       62.51      7.84 o
  -4   7   3      662.52      673.02     18.36 o
  -3   7   3       37.66       44.52      5.76 o
  -2   7   3     1311.97     1189.10     15.82 o
  -1   7   3        1.41        0.19      2.17 o
   0   7   3     3434.32     3203.27    147.21 o
   1   7   3      894.73      796.59     21.39 o
   2   7   3      184.23      117.14      7.55 o
   3   7   3        0.55        6.47      4.13 o
   4   7   3     2296.44     2072.07     35.80 o
   5   7   3      210.15      231.90     12.61 o
   6   7   3      217.13      236.45     17.31 o
   7   7   3       57.13       55.92     12.06 o
   8   7   3      232.55      216.08     20.22 o
   9   7   3       25.99       16.39     12.99 o
  -9   8   3       79.21       89.51     16.85 o
  -8   8   3        0.02       14.78     11.55 o
  -7   8   3      401.62      435.59     32.80 o
  -6   8   3        6.15       10.98      7.00 o
  -5   8   3      386.67      422.68     21.93 o
  -4   8   3        0.27       13.71      4.72 o
  -3   8   3      744.76      727.30     16.33 o
  -2   8   3       13.50       11.28      3.18 o
  -1   8   3     2820.46     2673.00     78.00 o
   0   8   3      103.68      109.58      8.78 o
   1   8   3      916.54      829.01     25.52 o
   2   8   3        4.33        5.84      4.22 o
   3   8   3     1048.14      912.92     60.70 o
   4   8   3      542.88      570.81     21.09 o
   5   8   3     1016.79      992.87     23.51 o
   6   8   3      482.83      454.49     22.69 o
   7   8   3      136.57      127.94     15.52 o
   8   8   3       13.83       23.22     11.68 o
  -8   9   3       55.68       51.71     11.34 o
  -7   9   3      185.00      191.18     14.43 o
  -6   9   3      571.40      528.36     19.46 o
  -5   9   3        0.90        9.20      5.42 o
  -4   9   3      693.16      745.85     17.18 o
  -3   9   3      179.99      171.62      8.87 o
  -2   9   3     1030.97     1017.16     18.54 o
  -1   9   3        0.20        7.31      4.33 o
   0   9   3        2.73        4.00      4.29 o
   1   9   3      137.09      137.10      8.91 o
   2   9   3     1747.68     1601.41     26.00 o
   3   9   3      878.40      823.68     60.04 o
   4   9   3      695.38      625.36     33.41 o
   5   9   3       27.43       42.84      9.75 o
   6   9   3       65.44       54.30     11.64 o
   7   9   3       14.37       14.59     10.99 o
   8   9   3      213.33      216.27     21.23 o
  -8  10   3       22.06        9.58     10.20 o
  -7  10   3       43.54       45.60     10.40 o
  -6  10   3        5.90       10.50      7.59 o
  -5  10   3      740.80      705.74     21.29 o
  -4  10   3        0.02        4.42      5.02 o
  -3  10   3      264.15      253.81     10.57 o
  -2  10   3      717.73      687.62     20.24 o
  -1  10   3      331.99      323.78     24.73 o
   0  10   3       52.75       49.46      6.99 o
   1  10   3      544.97      507.26     26.78 o
   2  10   3       42.00       35.94      6.41 o
   3  10   3      491.68      403.22     24.80 o
   4  10   3       69.43       74.44     11.68 o
   5  10   3        1.88        0.43      8.15 o
   6  10   3        1.02        0.50      8.66 o
   7  10   3      206.73      187.25     18.89 o
   8  10   3        8.16       12.47     12.77 o
  -8  11   3       18.32       23.41     11.28 o
  -7  11   3       13.14       11.03      9.42 o
  -6  11   3      159.83      162.51     13.60 o
  -5  11   3        7.97       14.61      7.48 o
  -4  11   3       41.24       30.09      7.35 o
  -3  11   3     1008.94     1024.17     30.08 o
  -2  11   3      821.52      811.98     27.67 o
  -1  11   3       56.70       57.11      7.60 o
   0  11   3      219.55      200.31     12.29 o
   1  11   3       95.37       85.26      8.53 o
   2  11   3      344.73      346.98     14.33 o
   3  11   3        0.10        3.87      5.80 o
   4  11   3      196.14      194.40     16.36 o
   5  11   3       65.36       44.67     11.15 o
   6  11   3       76.31       81.99     20.54 o
   7  11   3        7.21        8.73     11.69 o
  -7  12   3       60.38       56.15     11.94 o
  -6  12   3       49.89       40.41     10.30 o
  -5  12   3       52.74       43.82      9.11 o
  -4  12   3        4.90        2.09      8.48 o
  -3  12   3       17.11       29.50      9.71 o
  -2  12   3       11.06       19.27      8.40 o
  -1  12   3      498.85      469.75     39.08 o
   0  12   3      114.95      132.77     10.16 o
   1  12   3       38.45       33.66      7.31 o
   2  12   3        1.40        5.28      5.97 o
   3  12   3      489.03      435.29     29.28 o
   4  12   3        0.06       10.15      8.91 o
   5  12   3      175.65      151.74     16.17 o
   6  12   3        0.04        3.59     15.41 o
   7  12   3       55.13       44.05     13.68 o
  -7  13   3        5.28        9.17     10.89 o
  -6  13   3      197.49      206.63     20.34 o
  -5  13   3        0.57        3.66     10.31 o
  -4  13   3       33.51       48.19     12.15 o
  -3  13   3       42.11       51.20     11.62 o
  -2  13   3     1937.88     1897.61     42.58 o
  -1  13   3      143.68      132.61     31.51 o
   0  13   3       95.62       91.56     12.32 o
   1  13   3      396.22      416.96     25.66 o
   2  13   3      349.89      352.14     15.86 o
   3  13   3        0.98        2.12      8.40 o
   4  13   3      174.31      167.44     16.53 o
   5  13   3        5.07        8.34     10.81 o
   6  13   3       65.06       75.69     21.97 o
  -6  14   3        0.15        8.55     12.38 o
  -5  14   3      261.22      285.02     22.37 o
  -4  14   3       44.90       39.56     12.53 o
  -3  14   3       31.96       44.13     12.21 o
  -2  14   3        6.37       10.67      9.86 o
  -1  14   3      785.06      725.11     62.73 o
   0  14   3       15.59       12.41      8.81 o
   1  14   3      102.42      128.70     19.73 o
   2  14   3      140.13      129.13     11.71 o
   3  14   3       54.22       61.42     12.40 o
   4  14   3       16.63       21.07     11.51 o
   5  14   3      212.09      242.64     24.25 o
   6  14   3       13.10       19.20     19.15 o
  -6  15   3       90.56      113.89     18.81 o
  -5  15   3        3.00        5.88     11.63 o
  -4  15   3      173.63      209.76     20.29 o
  -3  15   3        7.58        4.10     10.63 o
  -2  15   3      444.34      448.10     29.38 o
  -1  15   3       17.47       18.43     10.79 o
   0  15   3      335.81      305.02     41.32 o
   1  15   3       10.92       11.06     10.29 o
   2  15   3      137.73      138.48     15.74 o
   3  15   3        1.69        4.77     15.54 o
   4  15   3      280.84      337.63     34.95 o
   5  15   3        6.79       11.58     13.13 o
  -5  16   3       48.04       54.29     15.32 o
  -4  16   3       21.64       21.83     12.99 o
  -3  16   3      127.87      160.94     19.00 o
  -2  16   3        4.91        3.62     11.16 o
  -1  16   3      258.16      272.87     21.50 o
   0  16   3       38.60       25.00     11.53 o
   1  16   3      104.23      101.92     19.81 o
   2  16   3       16.01       14.60     11.35 o
   3  16   3      156.68      190.16     28.56 o
   4  16   3        5.42       14.01     19.18 o
  -4  17   3       71.97       66.95     15.90 o
  -3  17   3        0.00        1.17     11.80 o
  -2  17   3       86.29       95.71     16.96 o
  -1  17   3        1.77        5.55     11.84 o
   0  17   3       60.28       58.85     14.78 o
   1  17   3       10.23       16.33     12.27 o
   2  17   3       63.23       60.15     15.16 o
   3  17   3       12.06       24.03     20.08 o
  -2  18   3        3.32        5.57     12.49 o
  -1  18   3       31.48       26.91     13.74 o
   0  18   3        1.13        4.14     12.79 o
   1  18   3       68.50       55.74     15.32 o
   2  18   3       12.88       20.80     19.91 o
 -10   0   4       19.18       13.88     14.64 o
  -8   0   4      241.58      222.45     19.32 o
  -6   0   4       49.74       32.45      9.05 o
  -4   0   4      970.98      989.38     34.26 o
  -2   0   4     5618.11     5105.57     87.93 o
   0   0   4     2600.16     2694.75     77.36 o
   2   0   4     5056.36     4412.22    514.96 o
   4   0   4      475.34      421.99     44.67 o
   6   0   4      699.22      683.89     61.75 o
   8   0   4      165.55      168.82     24.73 o
  -9   1   4      189.31      186.34     14.17 o
  -8   1   4       37.61       43.46      8.58 o
  -7   1   4      835.63      770.80     19.61 o
  -6   1   4      264.64      241.93     11.51 o
  -5   1   4     1044.54     1065.74     21.44 o
  -4   1   4      295.22      351.29     11.04 o
  -3   1   4     2661.19     2646.61     38.05 o
  -2   1   4      213.77      230.82      8.90 o
  -1   1   4     1579.64     1506.60     25.00 o
   0   1   4       33.28       37.60      3.26 o
   1   1   4     7858.01     7996.11    286.21 o
   2   1   4       58.10       78.47      4.03 o
   3   1   4      494.38      431.65     19.20 o
   4   1   4      184.45      212.43     11.29 o
   5   1   4     1140.72     1133.26     51.37 o
   6   1   4       21.82       25.78      6.09 o
   7   1   4      148.98      168.59     10.95 o
   8   1   4        9.89       10.92      8.45 o
   9   1   4       22.51       25.26     12.95 o
  -9   2   4       14.21       21.54      9.21 o
  -8   2   4      348.82      312.03     15.16 o
  -7   2   4       43.48       48.27      7.87 o
  -6   2   4       41.97       39.25      6.60 o
  -5   2   4       55.99       67.02      6.68 o
  -4   2   4     2011.38     2007.27     24.34 o
  -3   2   4       97.37       93.60      7.08 o
  -2   2   4     1034.36     1032.33     23.98 o
  -1   2   4      808.74      851.12     12.51 o
   0   2   4     2269.04     2371.82     50.49 o
   1   2   4      228.58      185.39      6.26 o
   2   2   4     1845.55     1957.64     76.79 o
   3   2   4        0.24        2.84      2.48 o
   4   2   4      202.09      189.38      9.91 o
   5   2   4        4.96       12.47      4.92 o
   6   2   4      604.08      615.75     19.74 o
   7   2   4       19.68       26.00      6.97 o
   8   2   4       87.06       81.29     11.53 o
   9   2   4        0.71        4.59     16.57 o
  -9   3   4       85.47       66.25     11.27 o
  -8   3   4        0.54       14.27      7.86 o
  -7   3   4      348.95      342.93     16.50 o
  -6   3   4       42.69       37.52      6.47 o
  -5   3   4      215.27      166.15      9.09 o
  -4   3   4      562.84      503.47     12.87 o
  -3   3   4      711.02      776.36     17.66 o
  -2   3   4      609.49      651.41     13.35 o
  -1   3   4      192.07      213.00      9.12 o
   0   3   4     1033.72     1121.32     15.41 o
   1   3   4      648.65      781.72     26.50 o
   2   3   4      793.59      773.68     25.31 o
   3   3   4       85.85       90.84      6.64 o
   4   3   4       62.96       78.04      6.36 o
   5   3   4      148.97      138.83      8.62 o
   6   3   4        0.49        6.06      5.40 o
   7   3   4       65.13       67.64      9.64 o
   8   3   4        2.60       12.16     11.06 o
   9   3   4       80.47       62.26     21.05 o
  -9   4   4       39.70       46.66     12.08 o
  -8   4   4      504.65      413.79     19.94 o
  -7   4   4        3.81        5.40      6.16 o
  -6   4   4      152.15      148.42      9.78 o
  -5   4   4      170.47      179.98     10.99 o
  -4   4   4      512.50      512.22     13.25 o
  -3   4   4      165.46      214.15      8.49 o
  -2   4   4     1637.69     1692.46     25.77 o
  -1   4   4      690.34      882.78     22.75 o
   0   4   4      325.23      361.19     15.78 o
   1   4   4      763.65      675.17     21.29 o
   2   4   4     5442.79     5327.52    208.06 o
   3   4   4       69.21       80.72      5.02 o
   4   4   4      155.89      159.30     11.61 o
   5   4   4       17.12       21.76      5.39 o
   6   4   4      476.64      498.75     33.37 o
   7   4   4        0.07       -0.35      8.61 o
   8   4   4       23.99       30.26     12.27 o
   9   4   4        1.96        8.10     12.99 o
  -9   5   4      192.45      156.00     16.25 o
  -8   5   4       63.12       89.88     21.34 o
  -7   5   4       23.12       23.98     10.34 o
  -6   5   4       13.66        7.89      7.92 o
  -5   5   4      486.13      467.96     14.02 o
  -4   5   4      128.32      108.37      7.28 o
  -3   5   4      219.19      218.93      6.90 o
  -2   5   4      110.90      140.97      6.58 o
  -1   5   4     1248.12     1249.02     21.66 o
   0   5   4     1163.06     1343.46     23.47 o
   1   5   4      562.92      527.97     17.39 o
   2   5   4     1236.90     1130.48     42.79 o
   3   5   4      599.32      552.40     24.35 o
   4   5   4       33.94       27.83      4.40 o
   5   5   4      384.02      429.47     21.86 o
   6   5   4        0.93        3.43      6.48 o
   7   5   4        1.49        3.40      9.27 o
   8   5   4       25.52        8.87     10.88 o
   9   5   4       27.22       38.40     14.67 o
  -9   6   4       25.09       20.80     20.74 o
  -8   6   4      209.18      215.40     16.13 o
  -7   6   4       16.47       15.23      7.97 o
  -6   6   4       44.34       47.22      8.82 o
  -5   6   4       94.32      107.24     11.74 o
  -4   6   4      757.23      863.95     17.17 o
  -3   6   4       17.31       22.57      4.53 o
  -2   6   4     2321.45     2408.91     59.92 o
  -1   6   4      668.12      641.24     19.58 o
   0   6   4      554.45      472.19     13.49 o
   1   6   4      552.37      645.41     31.32 o
   2   6   4     1182.29     1073.52     38.87 o
   3   6   4      224.03      235.47     13.11 o
   4   6   4      465.76      428.75     14.47 o
   5   6   4      104.44      119.00     10.48 o
   6   6   4      423.00      403.82     29.67 o
   7   6   4       42.30       51.11     12.43 o
   8   6   4       80.65       79.01     15.21 o
  -9   7   4       90.87       89.85     23.00 o
  -8   7   4        0.08        3.43      9.11 o
  -7   7   4      497.25      535.97     20.57 o
  -6   7   4       17.65       17.84      7.05 o
  -5   7   4      507.07      543.90     17.76 o
  -4   7   4       18.29       19.97      6.00 o
  -3   7   4      275.74      232.19      9.96 o
  -2   7   4        0.72        8.90      2.88 o
  -1   7   4     1663.61     1571.90     31.25 o
   0   7   4       51.44       58.25      4.35 o
   1   7   4      906.59      766.91     38.57 o
   2   7   4       19.13       18.22      4.28 o
   3   7   4      917.53      869.69     27.67 o
   4   7   4       38.82       48.49      7.15 o
   5   7   4      560.61      554.95     43.18 o
   6   7   4       29.13       33.35     10.63 o
   7   7   4      245.84      282.95     20.70 o
   8   7   4       20.82       22.45     12.63 o
  -8   8   4      118.83      116.73     16.90 o
  -7   8   4       90.99       77.63     11.01 o
  -6   8   4      239.27      261.67     14.85 o
  -5   8   4      158.08      174.89     11.92 o
  -4   8   4      921.64      917.37     18.27 o
  -3   8   4       43.98       47.77      5.15 o
  -2   8   4      495.60      474.14      9.45 o
  -1   8   4        5.06        4.72      3.29 o
   0   8   4      871.13      793.69     17.30 o
   1   8   4      115.69      112.21      7.41 o
   2   8   4     1141.70     1070.99     42.82 o
   3   8   4       88.75      100.04      8.76 o
   4   8   4      326.65      288.46     13.80 o
   5   8   4      136.43      135.20     14.12 o
   6   8   4      100.97      121.51     14.98 o
   7   8   4        6.11       19.77     11.58 o
   8   8   4      152.19      151.34     19.15 o
  -8   9   4        0.70        1.13     11.48 o
  -7   9   4       86.64       85.33     14.48 o
  -6   9   4       92.38       91.36     10.61 o
  -5   9   4      632.01      596.36     26.71 o
  -4   9   4       71.40       90.03      9.03 o
  -3   9   4      647.28      725.65     14.99 o
  -2   9   4       81.62       74.07      5.66 o
  -1   9   4     1404.64     1496.53     21.13 o
   0   9   4        0.44        0.52      3.81 o
   1   9   4     1088.43      967.58     56.98 o
   2   9   4       20.90       13.81      4.66 o
   3   9   4      817.63      845.72     32.67 o
   4   9   4       91.27       82.53      9.24 o
   5   9   4      290.24      288.69     19.26 o
   6   9   4        0.21        2.95      9.39 o
   7   9   4      125.78      115.74     16.77 o
   8   9   4        8.82       20.46     13.40 o
  -8  10   4       37.49       49.77     12.22 o
  -7  10   4       16.57       19.49      9.77 o
  -6  10   4      273.58      265.94     15.78 o
  -5  10   4        2.05        5.48      5.98 o
  -4  10   4      440.66      462.40     17.48 o
  -3  10   4       40.04       45.24      7.72 o
  -2  10   4       10.84        7.58      5.91 o
  -1  10   4       58.81       59.18      6.41 o
   0  10   4      922.94      908.48     45.72 o
   1  10   4      145.91      136.95      9.97 o
   2  10   4      626.51      578.22     31.52 o
   3  10   4        8.79       11.76      6.02 o
   4  10   4       35.07       42.09      8.15 o
   5  10   4      138.68      139.67     15.14 o
   6  10   4       36.89       39.66     12.04 o
   7  10   4       16.33       26.01     12.17 o
  -7  11   4       78.38       79.27     12.77 o
  -6  11   4        6.25        7.32      8.39 o
  -5  11   4      248.14      248.78     15.17 o
  -4  11   4       67.22       90.29     12.62 o
  -3  11   4        3.70       10.06      6.79 o
  -2  11   4       28.40       29.40      7.20 o
  -1  11   4       89.09       86.37      7.55 o
   0  11   4      305.97      278.18     11.52 o
   1  11   4      773.94      701.56     49.87 o
   2  11   4      453.13      356.55     15.62 o
   3  11   4        6.67       13.61      6.65 o
   4  11   4       21.71       36.39      8.21 o
   5  11   4      172.76      158.99     16.43 o
   6  11   4       29.37       27.29     11.90 o
   7  11   4       69.02       71.30     15.84 o
  -7  12   4        5.84        8.67     10.44 o
  -6  12   4      107.43       90.45     15.14 o
  -5  12   4       86.94       91.58     14.73 o
  -4  12   4      393.17      406.18     22.57 o
  -3  12   4      115.20      100.14     13.32 o
  -2  12   4      676.97      702.86     20.82 o
  -1  12   4      812.28      821.85     36.07 o
   0  12   4       23.55       26.70      7.15 o
   1  12   4        4.98       10.38      6.44 o
   2  12   4       99.59       87.97      9.63 o
   3  12   4      106.08      134.21     14.32 o
   4  12   4      155.83      148.96     12.84 o
   5  12   4       12.01       22.54     10.89 o
   6  12   4       39.35       31.96     13.13 o
  -7  13   4       13.19       14.67     13.66 o
  -6  13   4        5.09        2.96     11.84 o
  -5  13   4      120.73      142.61     17.61 o
  -4  13   4       15.64        8.12     10.38 o
  -3  13   4      157.02      187.48     17.41 o
  -2  13   4        1.56       -0.11      8.70 o
  -1  13   4      406.08      386.28     31.63 o
   0  13   4       40.60       48.25      8.49 o
   1  13   4        1.58        2.81      6.64 o
   2  13   4        7.33       12.32      9.08 o
   3  13   4      524.96      489.08     24.18 o
   4  13   4        5.35        5.88      7.97 o
   5  13   4      236.26      236.13     20.18 o
   6  13   4        5.71        9.34     11.75 o
  -6  14   4      146.40      193.46     21.03 o
  -5  14   4        2.21        6.61     11.81 o
  -4  14   4      222.40      230.03     20.65 o
  -3  14   4        9.60       16.07     11.08 o
  -2  14   4      513.84      483.21     30.84 o
  -1  14   4       15.19       14.12     10.11 o
   0  14   4      316.45      299.22     35.25 o
   1  14   4        0.91        0.08      7.26 o
   2  14   4      341.20      346.44     26.49 o
   3  14   4        0.22        2.26     10.17 o
   4  14   4       77.38       75.31     15.09 o
   5  14   4       12.71       23.52     10.69 o
  -5  15   4      128.64      174.09     20.26 o
  -4  15   4       12.03       16.50     12.30 o
  -3  15   4       28.83       46.97     13.73 o
  -2  15   4       57.66       58.58     13.88 o
  -1  15   4      436.34      497.93     33.75 o
   0  15   4        4.89        8.51     10.76 o
   1  15   4      145.75      190.47     29.58 o
   2  15   4        0.02        3.36     14.78 o
   3  15   4      168.33      176.82     18.36 o
   4  15   4        0.03        4.05     12.69 o
   5  15   4       73.56       99.94     14.03 o
  -4  16   4      172.04      192.86     21.03 o
  -3  16   4        5.68        1.18     11.83 o
  -2  16   4       53.45       78.93     15.79 o
  -1  16   4        2.70        1.79     11.39 o
   0  16   4       30.63       31.81     12.36 o
   1  16   4        0.15       -0.80     10.71 o
   2  16   4      149.96      124.40     25.19 o
   3  16   4        2.11        2.17     18.40 o
  -3  17   4       94.44      106.58     18.10 o
  -2  17   4        4.09       -0.24     11.97 o
  -1  17   4       64.63       71.08     15.92 o
   0  17   4       17.51       21.46     13.24 o
   1  17   4      109.47       86.27     19.25 o
   2  17   4       45.21       25.59     19.61 o
  -9   0   5      130.63      106.77     18.02 o
  -7   0   5      751.93      722.36     27.96 o
  -5   0   5      219.55      222.96     21.71 o
  -3   0   5      970.85      917.75     33.03 o
  -1   0   5     1657.31     1438.91     50.13 o
   1   0   5      543.37      536.70     50.03 o
   3   0   5     3728.15     3425.38    279.09 o
   5   0   5      741.69      788.22     42.64 o
   7   0   5       95.01       91.95     13.93 o
   9   0   5       83.95      137.75     27.13 o
  -9   1   5       16.25       21.33      9.60 o
  -8   1   5      142.81      116.73     13.48 o
  -7   1   5       10.99       40.60      9.38 o
  -6   1   5       48.51       63.35      9.04 o
  -5   1   5      106.93       88.06     11.14 o
  -4   1   5      945.87      968.73     20.98 o
  -3   1   5       95.62      157.58      9.39 o
  -2   1   5     1722.41     1636.08     33.10 o
  -1   1   5        2.25        1.73      3.01 o
   0   1   5     2522.42     2447.09     73.56 o
   1   1   5       56.29       47.81      4.04 o
   2   1   5     2079.54     1833.83    104.79 o
   3   1   5      226.07      240.31     13.24 o
   4   1   5      417.87      393.00     17.11 o
   5   1   5        3.08       18.19      5.46 o
   6   1   5      502.51      496.46     22.39 o
   7   1   5       26.40       31.04      7.61 o
   8   1   5       58.74       64.31     11.62 o
  -9   2   5       39.76       35.01     12.14 o
  -8   2   5        6.59       16.47      9.67 o
  -7   2   5      990.98      924.04     26.06 o
  -6   2   5      610.02      525.03     22.76 o
  -5   2   5      140.06      151.10      9.39 o
  -4   2   5        3.42        4.35      4.79 o
  -3   2   5      971.62      970.86     19.75 o
  -2   2   5      582.08      550.05     11.90 o
  -1   2   5     2301.48     2489.45     49.10 o
   0   2   5       73.37       64.47      4.44 o
   1   2   5      720.63      620.74     29.43 o
   2   2   5      198.96      207.37     10.96 o
   3   2   5       19.88       31.62      4.87 o
   4   2   5       15.21       16.58      4.83 o
   5   2   5      205.48      194.62     10.25 o
   6   2   5       17.66       19.32      6.46 o
   7   2   5      113.80      131.00     10.74 o
   8   2   5        6.58        7.35     11.76 o
  -9   3   5       55.61       46.73     12.14 o
  -8   3   5      108.56      105.12     13.35 o
  -7   3   5       21.15       29.88      9.18 o
  -6   3   5      615.74      578.38     16.96 o
  -5   3   5        3.81        8.35      5.33 o
  -4   3   5      349.11      305.89     13.06 o
  -3   3   5      295.98      311.71     12.32 o
  -2   3   5      534.49      574.50     17.35 o
  -1   3   5       20.01       33.74      4.28 o
   0   3   5     1550.69     1782.06     36.82 o
   1   3   5      809.89      890.41     38.60 o
   2   3   5     1415.03     1451.60     57.40 o
   3   3   5       18.01       23.44      4.66 o
   4   3   5      156.69      171.16     10.65 o
   5   3   5      188.97      204.43     10.86 o
   6   3   5       73.93       69.85      8.17 o
   7   3   5       17.59       26.77      9.24 o
   8   3   5       39.60       41.70     13.66 o
  -9   4   5       95.78       82.41     14.24 o
  -8   4   5        0.01        6.03      9.58 o
  -7   4   5       16.79       12.81      6.98 o
  -6   4   5       15.89       30.37      6.80 o
  -5   4   5      378.15      354.75     13.10 o
  -4   4   5       42.47       49.47      6.40 o
  -3   4   5      160.58      159.31      9.85 o
  -2   4   5      338.51      338.85      9.83 o
  -1   4   5      404.06      455.64     11.89 o
   0   4   5      949.60      915.20     33.11 o
   1   4   5       12.26       21.98      3.36 o
   2   4   5      204.20      213.24      7.61 o
   3   4   5     1190.10     1239.57     46.48 o
   4   4   5        0.21        0.35      4.26 o
   5   4   5        3.03        7.24      6.39 o
   6   4   5      142.18      120.64     14.31 o
   7   4   5       72.59       66.75     13.70 o
   8   4   5        0.58        2.59     10.96 o
  -9   5   5        3.30        8.16     11.26 o
  -8   5   5      122.02      101.60     13.48 o
  -7   5   5        1.52        5.71      7.08 o
  -6   5   5       31.88       24.04      6.60 o
  -5   5   5       37.02       40.10      6.46 o
  -4   5   5      570.01      627.89     15.52 o
  -3   5   5      118.87      106.31      8.50 o
  -2   5   5      795.77      779.70     14.27 o
  -1   5   5      226.63      211.42      8.20 o
   0   5   5      277.43      245.16      8.59 o
   1   5   5      486.76      471.63     16.76 o
   2   5   5     2131.31     2141.70     46.52 o
   3   5   5      658.25      659.58     38.59 o
   4   5   5      179.11      162.06     11.26 o
   5   5   5        2.65        4.74      6.18 o
   6   5   5      289.51      313.76     31.72 o
   7   5   5        2.17       -0.28      9.48 o
   8   5   5       49.89       52.02     14.30 o
  -9   6   5       79.14       67.34     13.38 o
  -8   6   5       17.92        4.65      8.41 o
  -7   6   5      497.75      533.50     18.44 o
  -6   6   5       33.00       20.43      6.87 o
  -5   6   5      117.12      112.57      8.93 o
  -4   6   5      298.96      317.78     11.92 o
  -3   6   5      576.65      591.03     16.80 o
  -2   6   5       55.15       66.70      5.89 o
  -1   6   5     1675.84     1598.35     35.10 o
   0   6   5      254.91      231.90      7.75 o
   1   6   5      409.05      408.14      9.37 o
   2   6   5        3.95       15.18      4.92 o
   3   6   5      459.07      383.22     34.43 o
   4   6   5       21.81       18.80      7.89 o
   5   6   5      695.91      708.92     44.68 o
   6   6   5      125.84      128.80     12.51 o
   7   6   5        3.70        3.77     10.14 o
   8   6   5        0.23        6.25     12.34 o
  -8   7   5       35.50       41.14     10.12 o
  -7   7   5       55.12       47.31      9.20 o
  -6   7   5      238.71      309.29     14.06 o
  -5   7   5        0.08        2.28      5.55 o
  -4   7   5     1105.91     1133.67     20.86 o
  -3   7   5      462.18      543.84     18.11 o
  -2   7   5      996.92      952.77     38.45 o
  -1   7   5       96.90      111.55      6.22 o
   0   7   5     1435.26     1436.50     52.17 o
   1   7   5      166.37      171.10      8.58 o
   2   7   5      391.21      306.62     29.46 o
   3   7   5      154.03      132.03     11.59 o
   4   7   5      344.83      369.15     27.38 o
   5   7   5       70.83       68.92     12.01 o
   6   7   5      106.05       99.44     14.65 o
   7   7   5       40.71       36.39     12.86 o
   8   7   5       95.12      118.77     18.17 o
  -8   8   5       32.29       29.70      9.87 o
  -7   8   5      269.27      245.23     14.50 o
  -6   8   5       33.67       26.98      7.73 o
  -5   8   5      231.81      282.87     12.99 o
  -4   8   5        5.12        8.57      5.67 o
  -3   8   5     1281.42     1173.63     23.73 o
  -2   8   5      140.02      126.28      8.06 o
  -1   8   5      918.82      937.69     37.92 o
   0   8   5       18.47       16.38      4.77 o
   1   8   5     1110.24     1073.26     27.96 o
   2   8   5       93.95      107.53      8.99 o
   3   8   5      840.72      751.00     48.71 o
   4   8   5        3.23        9.12      7.86 o
   5   8   5      342.12      333.06     20.65 o
   6   8   5       14.88       16.45     10.91 o
   7   8   5       41.67       70.20     18.48 o
  -8   9   5      121.34      134.77     15.49 o
  -7   9   5      100.25      105.02     11.52 o
  -6   9   5      192.45      202.53     14.72 o
  -5   9   5      189.01      174.79     11.23 o
  -4   9   5       36.79       42.97      6.17 o
  -3   9   5        9.54        4.32      5.06 o
  -2   9   5      134.75      163.05     13.76 o
  -1   9   5       76.94       81.36      7.14 o
   0   9   5     1139.79     1146.31     35.85 o
   1   9   5        6.71        9.05      4.77 o
   2   9   5      106.26      134.48     17.90 o
   3   9   5      133.04      138.06     10.94 o
   4   9   5      534.45      486.94     22.92 o
   5   9   5       11.00       14.10      9.61 o
   6   9   5       85.47       93.09     15.31 o
   7   9   5       15.72       15.63     12.53 o
  -8  10   5        2.01        7.37      9.13 o
  -7  10   5      206.92      201.53     14.29 o
  -6  10   5      363.30      413.68     16.84 o
  -5  10   5      265.63      254.88     12.03 o
  -4  10   5      188.16      178.61      9.84 o
  -3  10   5       43.25       32.50      7.65 o
  -2  10   5       12.11       18.26      6.71 o
  -1  10   5     2030.03     2106.53     54.05 o
   0  10   5        3.61        6.64      5.08 o
   1  10   5       94.70      110.24      8.25 o
   2  10   5      180.53      183.98     13.97 o
   3  10   5      105.91       98.42     10.07 o
   4  10   5       92.11      106.22     14.14 o
   5  10   5      188.39      193.72     25.23 o
   6  10   5        7.08        3.74     10.28 o
   7  10   5       89.41       84.55     16.06 o
  -7  11   5        3.76        4.00      8.91 o
  -6  11   5      387.46      356.12     16.57 o
  -5  11   5       98.71       97.97     14.83 o
  -4  11   5      165.21      180.17     13.34 o
  -3  11   5       70.72       59.42      9.33 o
  -2  11   5       26.37       31.23      7.88 o
  -1  11   5      522.00      553.73     18.74 o
   0  11   5      368.14      386.81     13.51 o
   1  11   5      124.76      124.81      9.08 o
   2  11   5       51.12       50.67      8.40 o
   3  11   5        0.55        1.99      6.36 o
   4  11   5       72.31       62.92     12.76 o
   5  11   5       11.87        8.63      9.74 o
   6  11   5       28.56       25.54     11.99 o
  -7  12   5       18.71       19.23     13.48 o
  -6  12   5       11.90        4.92     10.95 o
  -5  12   5      212.42      174.62     26.08 o
  -4  12   5       28.77       34.47     11.28 o
  -3  12   5       92.47      110.88     11.56 o
  -2  12   5       74.99       93.10     10.89 o
  -1  12   5      757.68      712.64     21.64 o
   0  12   5       19.63       17.43      6.37 o
   1  12   5       14.10       18.79      7.21 o
   2  12   5      131.34      103.03     10.86 o
   3  12   5      545.16      486.45     37.81 o
   4  12   5        0.09        0.25      9.12 o
   5  12   5       68.42       48.96     13.20 o
   6  12   5       31.68       33.60     12.99 o
  -6  13   5       48.55       49.61     14.78 o
  -5  13   5        3.90       15.55     12.04 o
  -4  13   5      176.46      160.01     17.90 o
  -3  13   5       92.56      116.39     15.23 o
  -2  13   5      503.70      547.19     25.93 o
  -1  13   5        9.60       18.87      8.07 o
   0  13   5       63.97       55.93      7.89 o
   1  13   5       55.75       42.22      8.83 o
   2  13   5       96.87       77.94     10.59 o
   3  13   5        1.50        2.20      7.90 o
   4  13   5      121.43      124.79     20.66 o
   5  13   5        0.03       -0.16     11.08 o
  -5  14   5      134.43      153.90     18.72 o
  -4  14   5       16.45       43.77     13.79 o
  -3  14   5       39.64       35.60     12.74 o
  -2  14   5       96.38       85.84     14.75 o
  -1  14   5      345.54      376.06     24.99 o
   0  14   5       30.84       23.46      8.94 o
   1  14   5      138.69      157.88     14.19 o
   2  14   5       32.69       33.75      9.57 o
   3  14   5      287.30      273.46     33.01 o
   4  14   5        2.83        2.16      8.89 o
   5  14   5      120.93      137.73     18.78 o
  -5  15   5        4.19       11.46     12.50 o
  -4  15   5      154.76      177.37     20.16 o
  -3  15   5        8.57        7.37     11.91 o
  -2  15   5       24.25       25.10     12.47 o
  -1  15   5        4.78        9.16     10.70 o
   0  15   5      167.40      205.03     19.25 o
   1  15   5        0.77       -3.11     10.07 o
   2  15   5      138.41      160.10     14.48 o
   3  15   5       10.81        8.32      9.83 o
   4  15   5      106.72      116.52     33.43 o
  -3  16   5      179.77      224.11     31.10 o
  -2  16   5        9.40       15.28     13.14 o
  -1  16   5      219.70      251.63     21.53 o
   0  16   5        7.12        9.23     12.62 o
   1  16   5       67.96       96.43     24.59 o
   2  16   5        3.93        0.60     11.28 o
   3  16   5       78.55       81.08     16.59 o
  -2  17   5       18.49        9.78     13.53 o
  -1  17   5        4.59        4.74     13.07 o
   0  17   5      129.26      134.08     19.05 o
   1  17   5        0.17        1.77     17.55 o
  -8   0   6      269.84      214.06     27.79 o
  -6   0   6        1.98        5.08     12.78 o
  -4   0   6     3345.18     3145.28     68.35 o
  -2   0   6     1474.23     1368.82     41.23 o
   0   0   6     1501.49     1340.35     90.81 o
   2   0   6      260.29      244.69     32.71 o
   4   0   6      450.95      478.12     63.03 o
   6   0   6      258.77      270.43     18.76 o
   8   0   6      145.58      122.42     24.45 o
  -9   1   6       70.61       44.61     14.99 o
  -8   1   6       66.69       80.73     15.68 o
  -7   1   6      419.24      404.26     23.91 o
  -6   1   6      104.05      102.27     14.48 o
  -5   1   6       26.23       23.86      9.13 o
  -4   1   6        6.79       25.62      8.47 o
  -3   1   6     2285.45     2226.53     41.55 o
  -2   1   6     1325.73     1199.64     22.14 o
  -1   1   6      164.79      127.28      7.24 o
   0   1   6       27.74       27.73      4.21 o
   1   1   6     1142.23     1068.25     45.50 o
   2   1   6       11.35       11.37      4.55 o
   3   1   6      699.80      680.22     30.30 o
   4   1   6       17.81       17.59      5.52 o
   5   1   6      266.86      262.95     12.16 o
   6   1   6       53.68       64.07      8.51 o
   7   1   6      188.72      211.96     13.40 o
   8   1   6       21.56       28.55     11.43 o
  -9   2   6        0.53       -1.80     13.16 o
  -8   2   6      107.34      116.29     17.26 o
  -7   2   6        7.17        7.95     10.57 o
  -6   2   6      580.09      521.07     24.35 o
  -5   2   6      169.86      165.82     19.16 o
  -4   2   6      153.07      178.66     11.38 o
  -3   2   6       12.59       16.05      5.75 o
  -2   2   6     1945.36     1918.97     31.45 o
  -1   2   6      438.79      422.60     11.41 o
   0   2   6     2190.83     2283.92     52.95 o
   1   2   6       18.95       32.77      4.31 o
   2   2   6     1217.75     1150.16     60.89 o
   3   2   6      235.18      237.67     12.31 o
   4   2   6        3.38        5.49      4.98 o
   5   2   6        0.17        5.88      5.38 o
   6   2   6      377.95      349.14     17.11 o
   7   2   6       19.05       34.02     10.33 o
   8   2   6       39.58       49.56     15.07 o
  -9   3   6       42.72       42.29     12.74 o
  -8   3   6        0.65        7.49     10.27 o
  -7   3   6      157.04      131.73     16.28 o
  -6   3   6      186.70      188.12     13.58 o
  -5   3   6       21.56       15.72      7.06 o
  -4   3   6       66.34       78.28      8.87 o
  -3   3   6      909.95      920.09     21.07 o
  -2   3   6        2.85       10.14      4.16 o
  -1   3   6      827.38      902.20     20.10 o
   0   3   6      139.37      144.40      7.75 o
   1   3   6      873.56     1015.85     35.85 o
   2   3   6       76.95       72.07      6.56 o
   3   3   6       87.68       80.52      8.16 o
   4   3   6       55.07       50.32      6.79 o
   5   3   6       38.24       48.85      7.36 o
   6   3   6       32.87       32.26      9.23 o
   7   3   6      413.24      367.83     27.50 o
   8   3   6        4.86        7.75     12.81 o
  -9   4   6       25.02       20.21     11.55 o
  -8   4   6       89.52       71.13     13.07 o
  -7   4   6        0.55       -2.07      8.79 o
  -6   4   6      138.71      106.43     11.53 o
  -5   4   6       65.76       44.12      8.32 o
  -4   4   6      554.66      558.27     18.18 o
  -3   4   6      111.47      141.48     13.82 o
  -2   4   6      203.86      204.76      9.21 o
  -1   4   6        9.44       25.30      4.78 o
   0   4   6       16.83       30.99      4.90 o
   1   4   6       18.87       21.77      4.64 o
   2   4   6     1412.78     1391.65     62.35 o
   3   4   6       19.72       20.40      5.34 o
   4   4   6      136.37      144.42     14.43 o
   5   4   6        1.69        2.76      6.30 o
   6   4   6      229.99      240.37     17.52 o
   7   4   6       20.95       33.08     10.77 o
   8   4   6       22.71        7.91     13.05 o
  -8   5   6        0.88        2.24     10.29 o
  -7   5   6      148.40      170.33     12.93 o
  -6   5   6        1.53        8.25      6.71 o
  -5   5   6      370.23      358.25     16.30 o
  -4   5   6      443.92      431.78     16.52 o
  -3   5   6      342.00      390.42     15.02 o
  -2   5   6      390.38      415.12     12.01 o
  -1   5   6      335.27      296.57     10.46 o
   0   5   6      162.99      174.16     11.67 o
   1   5   6      211.95      203.84     11.99 o
   2   5   6       65.07       73.32      6.36 o
   3   5   6      642.99      639.25     25.14 o
   4   5   6       49.23       61.45      8.94 o
   5   5   6        1.55        4.01      7.11 o
   6   5   6      111.44      103.17     12.32 o
   7   5   6      350.72      328.97     31.24 o
   8   5   6       14.44       14.59     13.23 o
  -8   6   6        7.91       10.19      8.98 o
  -7   6   6       37.18       44.64      9.58 o
  -6   6   6      245.62      267.40     13.91 o
  -5   6   6       26.62       25.04      7.99 o
  -4   6   6      647.48      582.65     18.97 o
  -3   6   6       44.08       33.77      7.26 o
  -2   6   6      566.84      598.95     18.25 o
  -1   6   6      476.70      505.64     13.14 o
   0   6   6     1883.38     1702.11     29.49 o
   1   6   6       88.63      110.40      8.80 o
   2   6   6      104.59      114.26     10.55 o
   3   6   6      374.54      324.38     18.31 o
   4   6   6      100.59       88.75     12.22 o
   5   6   6      184.55      172.18     15.80 o
   6   6   6      337.37      338.18     18.32 o
   7   6   6       34.17       36.75     13.59 o
  -8   7   6        0.92        0.06      8.79 o
  -7   7   6       71.39       69.36     10.49 o
  -6   7   6       43.42       47.28      8.88 o
  -5   7   6      197.22      192.83     13.58 o
  -4   7   6        0.83        9.71      6.61 o
  -3   7   6     1205.19     1192.17     25.06 o
  -2   7   6      118.61      129.16      9.93 o
  -1   7   6      800.41      828.69     27.75 o
   0   7   6        8.24        9.24      4.72 o
   1   7   6      729.51      714.13     18.99 o
   2   7   6       25.10       26.23      6.66 o
   3   7   6     1077.12     1029.34    110.09 o
   4   7   6       50.78       54.60     12.32 o
   5   7   6      224.67      234.89     19.01 o
   6   7   6       24.00       31.60     13.17 o
   7   7   6       33.39       45.53     14.32 o
  -8   8   6       79.19       88.48     12.48 o
  -7   8   6        0.20        4.21      8.54 o
  -6   8   6       16.68       28.74      8.57 o
  -5   8   6      381.06      407.31     15.54 o
  -4   8   6      768.62      813.74     23.39 o
  -3   8   6       18.77       25.65      7.39 o
  -2   8   6      257.89      259.97     13.48 o
  -1   8   6      405.05      397.33     12.78 o
   0   8   6      655.07      723.31     16.38 o
   1   8   6        9.66        9.44      5.72 o
   2   8   6      504.32      490.57     20.56 o
   3   8   6        2.72        8.83      8.25 o
   4   8   6      462.31      469.93     23.88 o
   5   8   6        1.08        3.93      9.18 o
   6   8   6       73.48       96.58     15.78 o
   7   8   6        9.93       17.41     12.38 o
  -7   9   6      193.58      202.40     14.87 o
  -6   9   6        0.12        2.36      7.79 o
  -5   9   6       85.27      100.33     10.13 o
  -4   9   6       38.37       37.41      8.51 o
  -3   9   6      295.85      281.90     14.81 o
  -2   9   6      194.06      196.77     12.59 o
  -1   9   6      607.55      670.05     22.55 o
   0   9   6        1.44        9.21      5.35 o
   1   9   6      205.37      194.80     12.28 o
   2   9   6       68.65       64.77      8.82 o
   3   9   6       65.22       87.86     12.99 o
   4   9   6        9.03       16.62     10.25 o
   5   9   6       91.59       88.10     14.87 o
   6   9   6        4.53        9.30     11.09 o
   7   9   6      101.69      101.57     17.25 o
  -7  10   6        0.13        0.41     10.28 o
  -6  10   6      180.61      166.53     11.82 o
  -5  10   6        0.73        0.92      7.99 o
  -4  10   6       70.88       65.07      9.99 o
  -3  10   6        6.53       11.00      7.01 o
  -2  10   6       55.57       65.38      9.24 o
  -1  10   6        1.80        2.39      6.43 o
   0  10   6      601.09      603.89     16.43 o
   1  10   6       90.11       78.57      9.41 o
   2  10   6       57.43       65.14      9.06 o
   3  10   6       25.04       25.15      9.66 o
   4  10   6      131.95      106.42     15.14 o
   5  10   6       14.28       19.39     11.76 o
   6  10   6      117.05      120.07     17.91 o
  -7  11   6       82.16       83.06     16.06 o
  -6  11   6       33.64       32.15     12.63 o
  -5  11   6       55.28       47.16     10.75 o
  -4  11   6       12.13       11.86      8.30 o
  -3  11   6      598.98      609.59     21.43 o
  -2  11   6       42.77       44.02      8.91 o
  -1  11   6      191.49      186.14     13.14 o
   0  11   6      123.63      130.88      9.80 o
   1  11   6      112.17      114.95     11.23 o
   2  11   6        8.26        7.26      7.15 o
   3  11   6      185.53      175.76     17.06 o
   4  11   6       81.18       78.97     14.57 o
   5  11   6       83.61       66.81     14.86 o
   6  11   6        4.29        7.95     12.17 o
  -6  12   6       43.12       49.85     13.57 o
  -5  12   6       32.17       40.69     13.25 o
  -4  12   6      136.53      139.40     21.44 o
  -3  12   6       63.70       62.19     10.75 o
  -2  12   6      134.65      121.01     12.05 o
  -1  12   6       48.27       46.27      9.52 o
   0  12   6       80.24       81.19     10.56 o
   1  12   6        0.07        0.82      7.05 o
   2  12   6      157.05      128.05     12.51 o
   3  12   6       14.37       13.57     10.57 o
   4  12   6       59.76       64.94     14.43 o
   5  12   6        0.39        0.71     11.45 o
  -5  13   6      248.82      296.54     23.76 o
  -4  13   6       57.99       64.90     14.36 o
  -3  13   6       71.43       71.06     14.35 o
  -2  13   6        0.07        2.10      8.55 o
  -1  13   6      110.56      113.74     12.35 o
   0  13   6        2.44        1.00      9.65 o
   1  13   6      200.78      206.96     14.83 o
   2  13   6        1.01        6.03      8.43 o
   3  13   6      244.10      232.97     20.38 o
   4  13   6        6.30        8.05     11.22 o
   5  13   6       42.58       40.86     14.31 o
  -5  14   6        9.39       17.05     13.02 o
  -4  14   6      201.54      223.30     30.88 o
  -3  14   6        0.32        0.87     11.33 o
  -2  14   6        6.65        8.02     11.27 o
  -1  14   6       26.67       39.00     13.58 o
   0  14   6      138.78      164.83     17.67 o
   1  14   6        0.74       -0.98      8.44 o
   2  14   6       88.77      113.45     13.63 o
   3  14   6        0.00       -0.53      9.52 o
   4  14   6      111.80      126.44     17.91 o
  -4  15   6        3.49        3.00     12.42 o
  -3  15   6      162.21      210.26     21.65 o
  -2  15   6        3.68        4.47     11.99 o
  -1  15   6      202.16      238.78     21.91 o
   0  15   6        0.93        2.39     16.26 o
   1  15   6       84.51       96.07     16.45 o
   2  15   6        7.78        5.15      9.87 o
   3  15   6      118.62      127.15     15.07 o
  -2  16   6        1.69        2.58     13.16 o
  -1  16   6        0.33        2.05     13.12 o
   0  16   6      248.16      283.08     33.83 o
   1  16   6       20.44       27.51     20.80 o
  -7   0   7       66.32       80.17     21.45 o
  -5   0   7      128.92      142.46     21.40 o
  -3   0   7     1574.68     1486.53     48.93 o
  -1   0   7      427.69      439.44     38.41 o
   1   0   7      270.75      228.21     36.67 o
   3   0   7     1114.21     1091.45     77.63 o
   5   0   7       84.92       91.62     13.29 o
   7   0   7      168.29      193.15     19.85 o
  -8   1   7       49.79       45.51     14.93 o
  -7   1   7       18.67        8.00     11.52 o
  -6   1   7      457.43      464.74     24.31 o
  -5   1   7        3.93        2.61      8.03 o
  -4   1   7     1133.25     1057.97     30.83 o
  -3   1   7       59.59       72.75     10.97 o
  -2   1   7     1898.91     1857.56     48.54 o
  -1   1   7      327.60      318.20     11.32 o
   0   1   7      322.27      302.60      9.80 o
   1   1   7        3.49        5.08      4.59 o
   2   1   7       94.45       89.74      7.86 o
   3   1   7       11.42       13.34      5.54 o
   4   1   7      708.67      659.28     31.70 o
   5   1   7        0.08        3.38      6.07 o
   6   1   7      166.68      182.44     12.49 o
   7   1   7        9.59       14.40     10.75 o
  -8   2   7        8.40       11.79     13.39 o
  -7   2   7       37.01       33.75     13.30 o
  -6   2   7        5.19       30.29     10.92 o
  -5   2   7       66.64       58.94     11.98 o
  -4   2   7        2.77        6.12      6.60 o
  -3   2   7      827.31      842.97     21.44 o
  -2   2   7      208.94      232.13     10.87 o
  -1   2   7      579.21      573.15     15.05 o
   0   2   7        8.38        7.44      4.63 o
   1   2   7       76.49      102.28      7.86 o
   2   2   7      196.13      155.74      9.43 o
   3   2   7      663.14      659.74     28.01 o
   4   2   7      296.72      291.11     16.16 o
   5   2   7      334.51      317.26     17.37 o
   6   2   7        0.01        4.23      8.80 o
   7   2   7      211.28      206.96     17.02 o
  -8   3   7       96.01       80.73     16.32 o
  -7   3   7        4.46        8.29     11.88 o
  -6   3   7      433.29      382.71     22.81 o
  -5   3   7       12.17        8.00      6.91 o
  -4   3   7       17.59       11.68      6.99 o
  -3   3   7       66.61       78.07      8.98 o
  -2   3   7      352.33      365.06     12.33 o
  -1   3   7       47.90       51.92      6.37 o
   0   3   7      520.55      551.75     23.26 o
   1   3   7       65.51       64.12      6.86 o
   2   3   7        4.47        1.82      4.97 o
   3   3   7       76.11       71.35      7.64 o
   4   3   7       83.91       96.02      8.99 o
   5   3   7       44.40       49.11      9.69 o
   6   3   7      295.46      305.71     17.94 o
   7   3   7       20.74       26.25     11.35 o
  -8   4   7       18.79       17.04     13.54 o
  -7   4   7      166.66      148.52     18.58 o
  -6   4   7        7.67       10.84      8.61 o
  -5   4   7      315.77      287.35     15.81 o
  -4   4   7       47.03       38.23      8.31 o
  -3   4   7      645.86      672.43     21.38 o
  -2   4   7        3.89        9.38      4.97 o
  -1   4   7      692.77      715.11     17.01 o
   0   4   7        9.02        6.89      4.62 o
   1   4   7      231.05      228.68     12.29 o
   2   4   7       76.57      109.62      8.39 o
   3   4   7       34.27       49.14      8.70 o
   4   4   7        5.01        6.48      6.99 o
   5   4   7      237.03      233.02     15.59 o
   6   4   7        4.29        7.74      9.33 o
   7   4   7      230.63      207.12     17.41 o
  -8   5   7        8.15        4.85     13.65 o
  -7   5   7        6.70       12.95     10.06 o
  -6   5   7      372.29      401.07     19.51 o
  -5   5   7       86.75       63.15      9.91 o
  -4   5   7      339.90      330.97     15.94 o
  -3   5   7        0.59        5.97      6.27 o
  -2   5   7      437.51      435.04     13.44 o
  -1   5   7       33.97       28.35      5.78 o
   0   5   7      336.27      306.91     11.40 o
   1   5   7       28.67       34.86      5.91 o
   2   5   7       15.22       12.93      7.80 o
   3   5   7       64.28       53.68     10.44 o
   4   5   7       64.37       65.85      9.77 o
   5   5   7       14.71       22.16      9.27 o
   6   5   7      182.25      148.93     14.78 o
   7   5   7        5.77        5.97     12.62 o
  -8   6   7       37.78       35.82     15.41 o
  -7   6   7       87.45       74.79     12.73 o
  -6   6   7       77.81       99.45     12.43 o
  -5   6   7      247.74      302.25     16.73 o
  -4   6   7        0.46        2.97      6.91 o
  -3   6   7      441.41      414.00     16.75 o
  -2   6   7        6.66        8.73      6.46 o
  -1   6   7      424.77      412.25     13.16 o
   0   6   7       22.43       39.38      7.26 o
   1   6   7      509.70      442.11     16.20 o
   2   6   7        7.56        5.69      7.73 o
   3   6   7      412.33      371.89     32.47 o
   4   6   7        0.78        3.90      8.42 o
   5   6   7      286.90      306.53     39.79 o
   6   6   7        6.47        6.48      9.76 o
   7   6   7       42.32       46.57     15.19 o
  -7   7   7       38.83       47.77     11.67 o
  -6   7   7      269.37      259.31     17.43 o
  -5   7   7       11.89       14.56      8.70 o
  -4   7   7      162.82      172.61     13.17 o
  -3   7   7        3.95        7.16      6.96 o
  -2   7   7      835.71      836.57     21.82 o
  -1   7   7      107.28      108.83      9.66 o
   0   7   7      386.33      401.98     17.46 o
   1   7   7       18.00       19.71      6.63 o
   2   7   7       96.03       98.17     12.60 o
   3   7   7        3.10        1.81      8.40 o
   4   7   7      656.34      664.51     33.33 o
   5   7   7       27.90       26.16     11.56 o
   6   7   7      204.44      236.57     21.31 o
  -7   8   7       49.83       53.84     12.84 o
  -6   8   7       20.76       31.10     10.69 o
  -5   8   7      170.56      164.03     14.26 o
  -4   8   7        1.99        5.87      7.66 o
  -3   8   7      440.21      492.65     23.40 o
  -2   8   7        1.24        4.73      7.76 o
  -1   8   7      157.78      169.59     10.28 o
   0   8   7        8.83        6.25      6.25 o
   1   8   7      217.96      250.83     13.92 o
   2   8   7      172.14      172.23     15.96 o
   3   8   7      267.59      287.75     19.91 o
   4   8   7       15.75       24.19     11.23 o
   5   8   7      107.24      127.67     17.12 o
   6   8   7        5.86        3.36     10.79 o
  -7   9   7       28.90       17.71     11.30 o
  -6   9   7      148.16      178.49     16.19 o
  -5   9   7       38.06       55.54     11.22 o
  -4   9   7      485.96      519.51     25.73 o
  -3   9   7       69.89       76.26      9.99 o
  -2   9   7       35.78       30.88      8.01 o
  -1   9   7      145.41      149.64     11.67 o
   0   9   7     1155.21     1205.05     37.15 o
   1   9   7       66.51       56.97      8.78 o
   2   9   7      110.49      133.18     21.30 o
   3   9   7        1.98        4.59      9.65 o
   4   9   7      306.81      309.21     22.39 o
   5   9   7        3.52        6.19     11.34 o
   6   9   7       23.12       31.92     13.55 o
  -6  10   7        0.01        4.53     11.44 o
  -5  10   7       90.90       89.54     12.73 o
  -4  10   7       12.34       22.00      9.07 o
  -3  10   7      346.66      325.87     17.22 o
  -2  10   7      195.92      199.31     14.08 o
  -1  10   7      223.83      253.69     14.72 o
   0  10   7       32.67       32.45      8.35 o
   1  10   7       64.23       67.18      9.86 o
   2  10   7       13.53       33.20     11.37 o
   3  10   7       20.98       27.09     11.76 o
   4  10   7        1.20        5.98     10.61 o
   5  10   7       96.83       81.22     15.95 o
  -6  11   7       46.92       41.51     14.03 o
  -5  11   7        1.28        4.34      9.50 o
  -4  11   7       24.04       16.48      9.59 o
  -3  11   7        0.26       -0.31      8.21 o
  -2  11   7      133.32      136.73     12.75 o
  -1  11   7       21.49       15.78      8.36 o
   0  11   7      354.21      324.59     16.81 o
   1  11   7        0.11       -2.19      7.30 o
   2  11   7        2.71        4.24      9.65 o
   3  11   7       12.61       17.63     11.82 o
   4  11   7      272.41      260.43     22.14 o
   5  11   7       14.46       11.48     12.29 o
  -5  12   7      291.91      340.30     25.09 o
  -4  12   7       32.41       38.85     11.36 o
  -3  12   7        7.95        8.75      9.24 o
  -2  12   7        1.33        3.06      8.51 o
  -1  12   7       85.58       83.57     14.71 o
   0  12   7        3.89        6.17     10.50 o
   1  12   7      190.60      181.95     14.53 o
   2  12   7       22.81       35.68     12.31 o
   3  12   7      125.98      129.11     17.70 o
   4  12   7       13.24       11.52     12.52 o
  -4  13   7      145.99      161.18     19.46 o
  -3  13   7       42.28       46.84     11.57 o
  -2  13   7        5.81        7.09      9.52 o
  -1  13   7       20.78       24.36     12.37 o
   0  13   7      201.02      192.65     19.10 o
   1  13   7        9.07       15.32      9.44 o
   2  13   7       64.93       73.65     15.31 o
   3  13   7        4.53        3.77     12.07 o
  -3  14   7       63.23       78.44     16.38 o
  -2  14   7        8.85        8.90     12.23 o
  -1  14   7      299.45      369.07     34.98 o
   0  14   7       14.87       20.48     13.55 o
   1  14   7       45.20       47.11     14.69 o
   2  14   7       21.76       28.54     13.71 o
  -2  15   7       55.33       80.08     17.30 o
  -1  15   7       41.53       44.71     20.80 o
   1  15   7        0.09       -2.45     12.81 o
  -8   0   8        9.82        4.79     18.63 o
  -6   0   8      682.68      697.26     44.02 o
  -4   0   8      884.16      826.56     42.16 o
  -2   0   8      168.85      165.45     20.97 o
   0   0   8      122.61      130.14     13.29 o
   2   0   8     1658.00     1509.55    123.60 o
   4   0   8      284.70      298.17     20.17 o
   6   0   8      121.52      137.15     17.79 o
  -8   1   8        2.08       10.07     13.53 o
  -7   1   8      151.61      134.40     18.16 o
  -6   1   8        9.21       25.10     12.91 o
  -5   1   8      204.98      211.75     19.05 o
  -4   1   8       23.89       30.79     10.64 o
  -3   1   8     1073.97     1051.29     31.48 o
  -2   1   8       15.41       15.06      8.98 o
  -1   1   8       18.83       15.39      6.70 o
   0   1   8      503.57      464.60     14.89 o
   1   1   8     1065.19     1018.10     42.39 o
   2   1   8      259.93      269.46     18.90 o
   3   1   8      746.33      676.17     53.28 o
   4   1   8       22.69       20.69      7.32 o
   5   1   8       77.82       96.59     10.26 o
   6   1   8        0.81        0.84      9.53 o
   7   1   8       36.97       50.53     12.90 o
  -8   2   8      149.62      120.60     18.69 o
  -7   2   8        0.57        7.44     12.88 o
  -6   2   8      341.48      311.55     23.33 o
  -5   2   8        2.21        7.50     10.32 o
  -4   2   8       45.75       42.22     11.16 o
  -3   2   8       95.57      104.15     10.65 o
  -2   2   8      752.70      743.67     20.99 o
  -1   2   8       93.96      108.82      8.52 o
   0   2   8      120.47      126.16     10.63 o
   1   2   8       31.11       32.77      6.60 o
   2   2   8      355.81      373.33     14.20 o
   3   2   8       20.52       30.64      6.94 o
   4   2   8      468.78      419.01     16.22 o
   5   2   8        0.65        1.64      8.41 o
   6   2   8       29.73       35.01     11.06 o
  -7   3   8      127.15       89.70     17.02 o
  -6   3   8       66.00       62.97     14.88 o
  -5   3   8      481.66      482.98     25.45 o
  -4   3   8      114.52       96.79     11.23 o
  -3   3   8      340.74      329.50     15.93 o
  -2   3   8      215.05      223.73     11.32 o
  -1   3   8      221.33      230.64     11.28 o
   0   3   8       54.54       56.11      8.43 o
   1   3   8       85.75       88.43      9.37 o
   2   3   8        1.39       -1.47      5.38 o
   3   3   8      397.67      364.86     14.72 o
   4   3   8        1.72        5.79      7.88 o
   5   3   8       53.26       67.83     11.78 o
   6   3   8        1.07        6.27     10.00 o
  -7   4   8        3.47        4.85     13.10 o
  -6   4   8      301.15      288.59     23.17 o
  -5   4   8      142.06      131.77     13.36 o
  -4   4   8       14.39       10.90      7.89 o
  -3   4   8        0.48        7.22      7.12 o
  -2   4   8      166.63      193.05     10.68 o
  -1   4   8        1.97        9.04      5.55 o
   0   4   8      153.97      157.26      9.68 o
   1   4   8       28.77       26.02      7.44 o
   2   4   8      181.40      182.38     16.34 o
   3   4   8       21.89       16.07      8.00 o
   4   4   8      141.74      129.00     13.03 o
   5   4   8       16.60       22.54      9.74 o
   6   4   8       40.86       32.35     11.07 o
  -7   5   8      101.92       74.91     17.14 o
  -6   5   8       24.03       28.70     10.79 o
  -5   5   8      247.12      245.92     16.62 o
  -4   5   8        3.20        0.83      7.60 o
  -3   5   8      380.36      351.62     16.74 o
  -2   5   8      163.25      176.26     12.57 o
  -1   5   8      364.14      346.54     14.10 o
   0   5   8       25.61       24.52      6.17 o
   1   5   8      138.27      132.73     14.09 o
   2   5   8        1.23        1.08      7.89 o
   3   5   8      763.35      693.45     36.31 o
   4   5   8        2.55        7.09      8.81 o
   5   5   8       57.30       52.43     11.54 o
   6   5   8       11.44       13.69     10.45 o
  -7   6   8        0.95        4.69     10.60 o
  -6   6   8      128.71      128.98     14.84 o
  -5   6   8       42.24       17.47      9.56 o
  -4   6   8      222.18      263.61     16.00 o
  -3   6   8      192.58      223.60     14.57 o
  -2   6   8      468.06      432.46     17.69 o
  -1   6   8        4.21        7.20      6.88 o
   0   6   8        3.25        3.97      6.60 o
   1   6   8       70.17      111.70     19.65 o
   2   6   8      226.58      236.56     18.53 o
   3   6   8        0.49        1.79      9.05 o
   4   6   8      413.95      402.84     26.65 o
   5   6   8        1.09       -0.36     10.61 o
   6   6   8       44.13       55.41     15.57 o
  -7   7   8       63.63       67.24     13.77 o
  -6   7   8       18.02       12.12     10.45 o
  -5   7   8      209.12      209.81     16.45 o
  -4   7   8        4.60       10.38      8.83 o
  -3   7   8      229.70      241.10     15.48 o
  -2   7   8       35.43       19.29      9.79 o
  -1   7   8       15.89       20.09      7.49 o
   0   7   8       27.11       21.67      7.89 o
   1   7   8      444.09      397.84     22.01 o
   2   7   8       79.93       83.26     13.34 o
   3   7   8      257.42      251.30     20.50 o
   4   7   8       86.07       78.25     14.69 o
   5   7   8       56.00       84.91     16.21 o
   6   7   8        0.64       -1.25     11.76 o
  -6   8   8      192.90      252.27     22.99 o
  -5   8   8       65.98       73.89     12.70 o
  -4   8   8      455.54      384.76     24.08 o
  -3   8   8       16.62       15.06     10.72 o
  -2   8   8      118.86      171.06     16.73 o
  -1   8   8       22.84       31.33     10.41 o
   0   8   8      509.50      539.71     19.76 o
   1   8   8        9.18        8.06      9.20 o
   2   8   8      286.98      298.42     42.34 o
   3   8   8       20.70       16.54     10.99 o
   4   8   8      214.77      233.70     21.10 o
   5   8   8        8.20        6.23     11.87 o
  -6   9   8       10.56       13.61     13.51 o
  -5   9   8       66.61       81.38     16.28 o
  -4   9   8       19.97       29.16     12.68 o
  -3   9   8      444.76      463.54     30.20 o
  -2   9   8       11.48        9.64      8.05 o
  -1   9   8        1.96        4.60      9.49 o
   0   9   8       17.48        6.31      8.04 o
   1   9   8      423.47      456.20     25.73 o
   2   9   8       12.86        9.73     10.36 o
   3   9   8       40.93       59.06     13.81 o
   4   9   8       24.09       22.65     12.91 o
   5   9   8       76.31       76.46     16.16 o
  -5  10   8       10.97       10.10     13.17 o
  -4  10   8       51.77       56.75     11.83 o
  -3  10   8       18.40       24.52      9.69 o
  -2  10   8      247.36      235.76     15.93 o
  -1  10   8        0.83        0.84     10.12 o
   0  10   8      270.35      299.14     16.98 o
   1  10   8        2.07       -0.58     10.13 o
   2  10   8      100.21       92.55     19.71 o
   3  10   8        8.74       15.26     12.21 o
   4  10   8      140.72      118.43     17.63 o
  -5  11   8      113.32      115.96     14.94 o
  -4  11   8       14.24       15.31     10.20 o
  -3  11   8       30.62       17.94     10.15 o
  -2  11   8        1.04        2.13     11.17 o
  -1  11   8       51.38       54.29     13.74 o
   0  11   8        0.31        2.35     10.69 o
   1  11   8       89.97      112.77     16.49 o
   2  11   8        0.28       -1.70     11.31 o
   3  11   8       19.38       15.59     12.83 o
   4  11   8        4.69        8.18     12.52 o
  -4  12   8      122.49      127.06     15.25 o
  -3  12   8        1.74       -0.77      9.96 o
  -2  12   8       79.37       54.26     15.06 o
  -1  12   8       29.73       41.10     13.60 o
   0  12   8       49.52       24.60     13.01 o
   1  12   8        0.32        0.69     11.35 o
   2  12   8       92.56       97.67     17.00 o
   3  12   8        0.15        2.87     12.46 o
  -3  13   8      120.08      136.99     15.65 o
  -2  13   8        1.93        0.58     12.52 o
  -1  13   8       55.43       39.46     14.34 o
   0  13   8       50.22       51.07     15.02 o
   1  13   8      153.45      166.99     28.98 o
   2  13   8        0.64        1.79     12.60 o
  -1  14   8        8.81       11.29     14.03 o
   0  14   8      153.55      170.07     29.84 o
  -5   0   9      370.19      404.25     36.35 o
  -3   0   9        2.18        8.76     13.61 o
  -1   0   9      164.92      143.91     21.37 o
   1   0   9     1505.23     1492.18     90.70 o
   3   0   9      200.82      216.03     19.20 o
   5   0   9       11.38       12.31     12.68 o
  -7   1   9        0.71        8.88     13.75 o
  -6   1   9      271.35      235.70     22.24 o
  -5   1   9        1.50        7.42     12.06 o
  -4   1   9       22.42       20.00     11.90 o
  -3   1   9      170.81      173.36     17.36 o
  -2   1   9       30.07       44.47     11.68 o
  -1   1   9       54.60       50.04      9.34 o
   0   1   9      784.13      785.27     37.31 o
   1   1   9        0.73        1.06      6.26 o
   2   1   9      222.35      219.80     12.85 o
   3   1   9        0.33        4.33      6.85 o
   4   1   9      325.36      320.84     16.08 o
   5   1   9        4.10        5.52      9.78 o
   6   1   9        8.19        8.88     10.75 o
  -7   2   9      187.85      170.88     20.72 o
  -6   2   9        2.05        8.38     12.73 o
  -5   2   9      313.20      280.08     22.95 o
  -4   2   9       41.33       40.44     13.11 o
  -3   2   9       38.04       46.62     12.58 o
  -2   2   9       36.87       41.07     12.09 o
  -1   2   9      721.22      764.50     29.72 o
   0   2   9        3.21        1.65      6.92 o
   1   2   9      248.20      197.89     11.80 o
   2   2   9       11.43       11.10      6.94 o
   3   2   9       90.40       93.17     10.13 o
   4   2   9        1.41        2.74      8.67 o
   5   2   9       33.26       38.56     11.65 o
  -7   3   9        0.67        9.41     14.43 o
  -6   3   9       87.95       73.99     16.78 o
  -5   3   9       38.97       48.14     14.49 o
  -4   3   9        3.79       -2.09     10.93 o
  -3   3   9        6.10        6.51      7.95 o
  -2   3   9      308.03      342.98     14.43 o
  -1   3   9        0.00        4.10      7.50 o
   0   3   9      108.48      104.02     11.16 o
   1   3   9       96.75      115.73     11.69 o
   2   3   9      503.06      484.44     18.71 o
   3   3   9       26.87       24.73      9.45 o
   4   3   9       32.74       26.48     10.22 o
   5   3   9       28.83       35.81     11.52 o
  -6   4   9        0.00       -2.20     12.93 o
  -5   4   9      214.25      222.60     16.91 o
  -4   4   9        7.21        7.21      9.01 o
  -3   4   9       47.97       30.49      9.16 o
  -2   4   9        7.77       15.72      8.08 o
  -1   4   9      218.11      218.73     17.44 o
   0   4   9       27.12       31.23      8.85 o
   1   4   9      284.89      305.84     37.24 o
   2   4   9        2.07       -0.07      9.61 o
   3   4   9       81.16       70.34     11.73 o
   4   4   9       10.60       14.30      9.91 o
   5   4   9       42.12       40.32     11.85 o
  -6   5   9      112.38      112.29     14.93 o
  -5   5   9        9.89       15.27     10.37 o
  -4   5   9        1.18        5.30      9.08 o
  -3   5   9      186.31      206.59     15.25 o
  -2   5   9      264.23      241.38     15.78 o
  -1   5   9       20.05       41.69      8.12 o
   0   5   9       83.96      105.95     14.53 o
   1   5   9       48.40       47.10     12.09 o
   2   5   9      246.37      204.46     18.24 o
   3   5   9        0.16       -0.86     10.04 o
   4   5   9       98.72      101.61     16.75 o
   5   5   9        3.50        8.29     10.29 o
  -6   6   9        1.96        4.43     10.83 o
  -5   6   9      188.03      177.71     16.25 o
  -4   6   9        0.13        2.48      9.26 o
  -3   6   9       62.65       69.91     11.34 o
  -2   6   9       36.71       53.31     12.30 o
  -1   6   9      150.99      147.85     12.60 o
   0   6   9      111.26       98.49     14.55 o
   1   6   9      398.63      371.82     23.10 o
   2   6   9       61.18       51.42     13.52 o
   3   6   9      144.48      145.44     22.91 o
   4   6   9       12.23        6.52     11.90 o
   5   6   9       38.37       49.23     14.83 o
  -6   7   9      121.08      127.44     15.86 o
  -5   7   9        0.24        5.81     10.43 o
  -4   7   9      310.90      316.72     19.08 o
  -3   7   9       62.43       59.95     14.06 o
  -2   7   9      106.26      124.27     16.11 o
  -1   7   9       69.68       71.02     13.37 o
   0   7   9      255.25      242.82     19.69 o
   1   7   9      186.48      213.54     24.22 o
   2   7   9      203.99      206.56     20.42 o
   3   7   9        1.55       -0.93     11.00 o
   4   7   9      132.25      147.27     19.19 o
  -5   8   9      153.36      176.64     20.73 o
  -4   8   9        4.43       17.09     12.94 o
  -3   8   9       39.15       41.59     13.65 o
  -2   8   9       21.25       29.51     12.40 o
  -1   8   9      133.93      153.24     17.09 o
   0   8   9        4.86        1.89     10.45 o
   1   8   9      582.12      614.41     59.33 o
   2   8   9        0.07        1.94     11.28 o
   3   8   9        3.31        6.74     11.95 o
   4   8   9       88.36       95.66     17.27 o
  -5   9   9       14.66       27.52     14.88 o
  -4   9   9       35.44       43.84     14.68 o
  -3   9   9        0.53        5.48      9.27 o
  -2   9   9       87.10       75.89     15.21 o
  -1   9   9        0.01        2.69     11.44 o
   0   9   9      438.15      470.94     35.84 o
   1   9   9        0.04       -0.16     11.22 o
   2   9   9       32.91       33.69     13.76 o
   3   9   9        0.70        7.87     12.54 o
  -4  10   9        0.07        7.25     10.58 o
  -3  10   9       52.99       69.35     16.00 o
  -2  10   9        5.13        2.85     12.03 o
  -1  10   9       52.02       62.26     14.69 o
   0  10   9        1.84        1.06     17.20 o
   1  10   9      138.58      153.88     18.81 o
   2  10   9        0.13        5.02     12.42 o
   3  10   9        0.81        2.16     12.45 o
  -3  11   9        4.87        1.41     12.77 o
  -2  11   9       73.17       73.99     16.54 o
  -1  11   9        4.75       -0.92     12.25 o
   0  11   9       73.29       72.10     23.66 o
   1  11   9        4.52        1.43     12.62 o
   2  11   9       29.03       28.93     14.67 o
  -2  12   9        1.33        1.65     13.41 o
  -1  12   9       67.51       63.92     16.20 o
   0  12   9        2.50        1.43     18.80 o
  -6   0  10      113.96       98.41     26.16 o
  -4   0  10        8.30       -1.14     17.40 o
  -2   0  10      903.27      892.38     47.59 o
   0   0  10       43.00       42.12     12.72 o
   2   0  10      157.16      177.98     18.92 o
   4   0  10       81.66       83.18     16.49 o
  -6   1  10       29.85       39.79     15.65 o
  -5   1  10       27.29       35.35     14.88 o
  -4   1  10        3.99        2.96     12.70 o
  -3   1  10       94.72       84.68     15.41 o
  -2   1  10        4.23        3.72     11.24 o
  -1   1  10      615.61      602.48     28.13 o
   0   1  10       11.61        9.73      9.13 o
   1   1  10      132.44      142.44     12.14 o
   2   1  10        0.65        0.54      7.55 o
   3   1  10       42.92       40.70      9.52 o
   4   1  10        0.24        0.49      9.60 o
  -6   2  10        2.17        1.08     13.65 o
  -5   2  10       74.19       86.49     17.47 o
  -4   2  10       31.55       39.28     14.59 o
  -3   2  10        0.00        8.78     12.44 o
  -2   2  10      530.63      496.85     26.84 o
  -1   2  10       14.36       17.78      9.03 o
   0   2  10      210.03      242.86     16.34 o
   1   2  10        3.72       10.33      9.35 o
   2   2  10      257.77      257.35     15.01 o
   3   2  10        5.08        7.52      9.56 o
   4   2  10       32.48       27.81     11.23 o
  -5   3  10       46.65       40.76     14.86 o
  -4   3  10        1.37       -2.52     12.52 o
  -3   3  10      156.32      154.01     18.59 o
  -2   3  10        0.14        7.45     11.72 o
  -1   3  10      371.61      352.14     18.48 o
   0   3  10        2.23       -2.39      8.51 o
   1   3  10        1.51       -0.37     10.81 o
   2   3  10        9.27        9.46     11.86 o
   3   3  10       72.44       77.15     12.99 o
   4   3  10        0.97        4.95      9.89 o
  -5   4  10        1.70        1.89     13.71 o
  -4   4  10       42.63       45.86     15.16 o
  -3   4  10      133.81      144.14     14.49 o
  -2   4  10      360.69      336.95     23.68 o
  -1   4  10        7.19       12.49      9.22 o
   0   4  10      121.30      126.10     24.26 o
   1   4  10        9.79        9.71     11.89 o
   2   4  10       87.76       89.06     16.06 o
   3   4  10        3.46       -0.70     11.52 o
   4   4  10       42.37       28.22     11.01 o
  -5   5  10      121.32      119.71     15.62 o
  -4   5  10        7.98        8.08     10.87 o
  -3   5  10       24.60       14.51     10.37 o
  -2   5  10        3.61       14.42     11.95 o
  -1   5  10      223.91      218.74     20.07 o
   0   5  10       31.56       29.53     12.44 o
   1   5  10       59.29       62.35     14.41 o
   2   5  10        9.29        7.23     12.28 o
   3   5  10       37.19       36.29     14.10 o
   4   5  10        7.95        9.57     11.87 o
  -5   6  10       10.66       10.55     11.54 o
  -4   6  10      222.79      226.22     18.30 o
  -3   6  10       10.74       12.00     12.62 o
  -2   6  10      186.09      161.12     18.36 o
  -1   6  10       35.37       33.41     19.66 o
   0   6  10       47.18       44.92     13.84 o
   1   6  10        4.01        6.78     11.99 o
   2   6  10      246.12      275.07     25.82 o
   3   6  10        1.27        0.33     12.08 o
  -4   7  10       29.26       24.74     14.22 o
  -3   7  10      103.46      110.08     17.57 o
  -2   7  10        1.27       -1.09     12.02 o
  -1   7  10      259.93      244.56     32.07 o
   0   7  10        0.62       -1.30     11.97 o
   1   7  10      164.22      169.83     26.39 o
   2   7  10        5.67       11.36     12.78 o
   3   7  10      145.97      161.52     28.58 o
  -4   8  10       29.82       31.51     15.12 o
  -3   8  10        0.09       -0.84     12.54 o
  -2   8  10      147.56      136.83     18.96 o
  -1   8  10        0.62        3.56     18.72 o
   0   8  10      124.64      120.80     26.68 o
   1   8  10       14.94        9.84     12.76 o
   2   8  10       55.44       80.36     19.91 o
  -3   9  10      117.75      143.25     20.18 o
  -2   9  10       13.71        9.48     13.82 o
  -1   9  10      104.41       86.47     25.70 o
   0   9  10        2.25       -1.83     18.83 o
   1   9  10       85.57       97.83     17.31 o
  -1  10  10        3.46        0.37     20.05 o
   0  10  10       10.00        5.79     19.78 o
  -3   0  11      149.42      131.15     27.71 o
  -1   0  11      279.13      318.49     35.06 o
   1   0  11       67.64       72.72     15.60 o
  -4   1  11      295.05      325.11     26.58 o
  -3   1  11        0.90        0.12     13.34 o
  -2   1  11      103.77      105.56     18.04 o
  -1   1  11        1.37        3.46     12.60 o
   0   1  11      139.12      132.49     15.01 o
   1   1  11       53.32       56.15     12.88 o
   2   1  11       27.19       26.11      9.88 o
  -4   2  11       10.02        3.72     14.08 o
  -3   2  11      101.55       84.40     18.62 o
  -2   2  11        8.85       15.78     13.95 o
  -1   2  11       68.37       50.98     15.15 o
   0   2  11        3.91        2.44     10.26 o
   1   2  11       13.63        8.27     10.74 o
   2   2  11       32.58       33.36     14.45 o
  -4   3  11      184.65      165.72     21.21 o
  -3   3  11        0.44       -4.52     13.20 o
  -2   3  11      157.00      157.70     20.05 o
  -1   3  11        0.26        0.87     10.49 o
   0   3  11      113.09      111.25     18.56 o
   1   3  11        3.79        5.22     12.64 o
   2   3  11       32.59       20.14     13.84 o
  -3   4  11        4.09       -0.69     13.40 o
  -2   4  11        9.58       15.95     14.04 o
  -1   4  11      238.03      267.29     53.04 o
   0   4  11       36.94       50.77     15.31 o
   1   4  11        5.16        7.22     12.91 o
   2   4  11       32.18       36.29     14.74 o
  -3   5  11       42.20       41.55     21.65 o
  -2   5  11       89.43       66.28     23.66 o
  -1   5  11        0.48       -0.57     18.29 o
   0   5  11       71.71       70.89     16.45 o
   1   5  11       58.42       64.81     16.25 o
  -2   6  11       41.15       55.55     21.54 o
  -1   6  11       84.34       91.07     24.00 o
   0   6  11       37.84       32.97     14.67 o
   1   6  11      119.97      157.82     20.52 o
 
